# Supplementary material for: Genetic and genomic diversity in the sorghum gene bank collection of Uganda
Source: BMC Plant Biol. 2022 Jul 29;22:378. doi: 10.1186/s12870-022-03770-y (PMC9335971; doi:10.1186/s12870-022-03770-y)
Supplement: Supplementary file 3 — Additional file 3: Table S1. DAPC analysis of Ugandan lines based on races and geographical origin. Table S2. Population genetics indices for the sorghum accessions from different districts of geographical regions in the Uganda National GeneBank. Table S3. Statistical data of the field experiments and the climate chamber experiment. Table S4. Genome-wide association study reveals the genetic basis of juvenile cold tolerance trait in sorghum. Table S4. Summary of different cold tolerance traits QTL overlapping the haploblock regions. Table S6. Summary table of genes identified in the haploblock regions involved in cold stress tolerance. Table S7. Conditions of the field experiments conducted in Gross-Gerau, Germany (49°55′ N, 8°29′ E) in 2019 and 2020. Table S8. Conditions of the climate chamber experiment. [file 12870_2022_3770_MOESM3_ESM.xlsx]

## Sheet: S1
Table S1: DAPC analysis of Ugandan lines based on races and geographical origin
Sample ID	African Durra	Asian Durra	Kafir	Guinea	Caudatum	Geographical_origin
UG_01	0.00423277	0.607042	0.388408	0.000316969	8.72995e-15	Eastern
UG_73	0.00311386	0.569461	0.427131	0.000293374	7.42022e-16	Eastern
UG_81	0.0123432	0.67107	0.315956	0.000630053	3.67055e-11	Eastern
UG_89	0.00902292	0.179951	0.791309	0.019717	1.47267e-12	Eastern
UG_09	0.00588315	0.475279	0.517716	0.00112187	4.86604e-14	Eastern
UG_17	0.00337607	0.61695	0.379444	0.000230283	1.81841e-15	Eastern
UG_25	0.0847533	0.675371	0.23639	0.00335934	0.00012703	Eastern
UG_33	0.00598835	0.510007	0.483101	0.000903912	6.31586e-14	Eastern
UG_41	0.0109771	0.533984	0.453555	0.00148358	5.84543e-12	Eastern
UG_49	0.0145454	0.664302	0.320364	0.0007883	1.15705e-10	Eastern
UG_57	0.0031397	0.612693	0.383948	0.00021906	1.04219e-15	Eastern
UG_65	0.0729516	0.710358	0.214414	0.0022184	5.76941e-05	Eastern
UG_02	0.00559112	0.112595	0.852273	0.0295407	9.34449e-14	Eastern
UG_74	0.00331213	0.627804	0.368675	0.000208631	1.71735e-15	Eastern
UG_82	0.0142343	0.686038	0.299078	0.000650343	1.22457e-10	Eastern
UG_90	0.0736738	0.700952	0.222875	0.00244514	5.43993e-05	Eastern
UG_10	0.000648606	0.00278692	0.432878	0.563687	6.89897e-16	Eastern
UG_18	0.0956812	0.703895	0.197174	0.00266441	0.000585061	Eastern
UG_26	0.0026586	0.624042	0.373132	0.000168097	3.3973e-16	Eastern
UG_34	0.00259433	0.622051	0.375188	0.000165948	2.80368e-16	Eastern
UG_42	0.0115486	0.54856	0.438473	0.00141789	9.13775e-12	Eastern
UG_50	0.00294578	0.63426	0.362619	0.000174948	7.72533e-16	Eastern
UG_58	0.00590836	0.474672	0.518288	0.00113181	5.0093e-14	Eastern
UG_66	0.0748428	0.713931	0.20898	0.00217035	7.62364e-05	Eastern
UG_03	0.0517534	0.337119	0.582837	0.02829	3.97472e-07	Eastern
UG_75	0.00339778	0.612929	0.383434	0.000238637	1.85021e-15	Eastern
UG_83	0.00284914	0.63034	0.366637	0.000173454	5.884e-16	Eastern
UG_91	0.0914973	0.704995	0.200516	0.00259751	0.000394454	Eastern
UG_11	0.0023982	0.636653	0.360812	0.000136937	1.7767e-16	Eastern
UG_19	0.00642333	0.492489	0.499989	0.00109909	9.7985e-14	Eastern
UG_27	0.00256612	0.621021	0.376247	0.00016516	2.5706e-16	Eastern
UG_35	0.00623852	0.520004	0.472874	0.000883425	8.884e-14	Eastern
UG_43	0.003231	0.67248	0.324143	0.000145932	2.10025e-15	Eastern
UG_51	0.00259351	0.621508	0.375732	0.000166535	2.78595e-16	Eastern
UG_59	0.0354878	0.3008	0.637526	0.0261866	2.31361e-08	Eastern
UG_67	0.00954177	0.192346	0.779865	0.0182465	2.03032e-12	Eastern
UG_04	0.0396222	0.40242	0.544189	0.0137686	5.2704e-08	Eastern
UG_76	0.00252989	0.601433	0.395851	0.000186732	2.01816e-16	Eastern
UG_84	0.00538837	0.519108	0.474746	0.000756897	3.05241e-14	Eastern
UG_92	0.0805525	0.69821	0.21849	0.00263412	0.000113198	Eastern
UG_12	0.00260685	0.622982	0.374246	0.00016573	2.92339e-16	Eastern
UG_20	0.0416185	0.662753	0.293402	0.00222581	3.25027e-07	Eastern
UG_28	0.00338206	0.525874	0.470312	0.000432617	1.07534e-15	Eastern
UG_36	0.0219096	0.689037	0.288069	0.000984063	3.16492e-09	Eastern
UG_44	0.00321394	0.640732	0.35587	0.000183775	1.52966e-15	Eastern
UG_52	0.00531762	0.642983	0.351385	0.000314411	6.02415e-14	Eastern
UG_60	0.0195617	0.492415	0.48439	0.00363281	3.41336e-10	Eastern
UG_68	0.00278498	0.623082	0.373955	0.000178184	4.72058e-16	Eastern
UG_05	0.0474249	0.669479	0.28074	0.00235584	9.76497e-07	Eastern
UG_77	0.00540297	0.153394	0.825479	0.0157233	4.3165e-14	Eastern
UG_85	0.025461	0.0578337	0.0115758	0.000472165	0.904657	Eastern
UG_93	0.00888573	0.631426	0.35909	0.00059737	2.31803e-12	Eastern
UG_13	0.00311706	0.612253	0.384411	0.000217994	9.85868e-16	Eastern
UG_21	0.00623629	0.501384	0.491378	0.00100185	8.18447e-14	Eastern
UG_29	0.0863402	0.661296	0.248382	0.00385692	0.000124045	Eastern
UG_37	0.0890645	0.660933	0.245908	0.00393267	0.000161838	Eastern
UG_45	0.00343088	0.623224	0.373121	0.000224149	2.14086e-15	Eastern
UG_53	0.00648283	0.545989	0.446756	0.000772111	1.33262e-13	Eastern
UG_61	0.00563836	0.510401	0.483117	0.000843878	4.08477e-14	Eastern
UG_69	0.0840314	0.671974	0.240431	0.00345069	0.000112643	Eastern
UG_06	0.0037994	0.620153	0.375791	0.000256411	4.38356e-15	Eastern
UG_78	0.00322197	0.642912	0.353685	0.000181372	1.58564e-15	Eastern
UG_86	0.00251059	0.578198	0.419074	0.000217617	1.64492e-16	Eastern
UG_94	0.00501701	0.509602	0.484635	0.0007463	1.74418e-14	Eastern
UG_14	0.0878746	0.668106	0.240203	0.00365897	0.00015801	Eastern
UG_22	0.00256221	0.0512591	0.89351	0.0526691	1.47753e-15	Eastern
UG_30	0.00542247	0.478654	0.514921	0.00100254	2.72294e-14	Eastern
UG_38	0.0492488	0.368053	0.561118	0.0215797	2.69474e-07	Eastern
UG_46	0.00550998	0.521306	0.47242	0.000764206	3.62511e-14	Eastern
UG_54	0.0601145	0.683206	0.25415	0.00252168	7.75583e-06	Eastern
UG_62	0.0174013	0.706893	0.275031	0.000674291	6.88469e-10	Eastern
UG_70	0.00371583	0.131401	0.850654	0.0142297	3.5707e-15	Eastern
UG_07	0.00258124	0.62677	0.370489	0.000159539	2.80089e-16	Eastern
UG_79	0.0900004	0.33436	0.529935	0.0456725	3.21801e-05	Eastern
UG_87	0.00928344	0.183451	0.787729	0.0195371	1.76804e-12	Eastern
UG_15	0.00266604	0.62181	0.375352	0.000171329	3.40918e-16	Eastern
UG_23	0.0837701	0.67944	0.233454	0.00321506	0.000121344	Eastern
UG_31	0.0186924	0.655452	0.324763	0.00109265	6.86494e-10	Eastern
UG_39	0.00267136	0.600483	0.396646	0.000199662	2.97274e-16	Eastern
UG_47	0.00283991	0.604709	0.392243	0.000207411	4.76433e-16	Eastern
UG_55	0.00934014	0.193077	0.779884	0.0176984	1.72653e-12	Eastern
UG_63	0.00589193	0.637136	0.356605	0.000367049	1.21103e-13	Eastern
UG_71	0.00615975	0.589205	0.404093	0.000542082	1.18186e-13	Eastern
UG_08	0.0062494	0.517086	0.475762	0.000902802	8.88062e-14	Eastern
UG_80	0.0617332	0.52602	0.403538	0.00870688	2.47439e-06	Eastern
UG_88	0.0060844	0.502515	0.490433	0.000967702	6.87307e-14	Eastern
UG_16	0.0935971	0.70616	0.197162	0.00258472	0.000495925	Eastern
UG_24	0.00586324	0.490972	0.50216	0.0010048	5.02058e-14	Eastern
UG_32	0.00260536	0.622729	0.3745	0.000165924	2.90583e-16	Eastern
UG_40	0.0108437	0.52827	0.459364	0.0015224	5.19852e-12	Eastern
UG_48	0.0663142	0.72884	0.203067	0.00174472	3.4305e-05	Eastern
UG_56	0.00318982	0.624807	0.371798	0.000204492	1.27798e-15	Eastern
UG_64	0.0166772	0.676996	0.305504	0.000822723	3.61619e-10	Eastern
UG_72	0.00272029	0.61106	0.386031	0.000189101	3.64761e-16	Eastern
UG_95	0.00301823	0.617111	0.379667	0.000203236	8.08573e-16	Eastern
UG_167	0.00577992	0.47422	0.518891	0.00110823	4.26379e-14	Eastern
UG_175	0.00459261	0.564016	0.430924	0.000467639	1.20186e-14	Eastern
UG_183	0.00559982	0.531352	0.462322	0.000726632	4.27253e-14	Eastern
UG_103	0.0046503	0.598951	0.396026	0.000372112	1.63446e-14	Eastern
UG_111	0.00512202	0.511971	0.482156	0.000751348	2.04765e-14	Eastern
UG_119	0.0827951	0.665285	0.248192	0.00363704	9.08171e-05	Eastern
UG_127	0.00644938	0.468882	0.523373	0.00129596	9.28972e-14	Eastern
UG_135	0.0933487	0.367271	0.502326	0.0370126	4.26904e-05	Eastern
UG_143	0.0041644	0.138398	0.842891	0.0145467	7.54978e-15	Eastern
UG_151	0.00350355	0.589841	0.406366	0.000290297	1.97472e-15	Eastern
UG_159	0.00632865	0.609935	0.383254	0.000482555	1.65693e-13	Eastern
UG_96	0.00308606	0.613227	0.383473	0.000214116	9.23438e-16	Eastern
UG_168	0.00489983	0.578468	0.416178	0.00045455	2.09402e-14	Eastern
UG_176	0.0225276	0.671163	0.305142	0.00116734	3.23222e-09	Eastern
UG_184	0.0884008	0.691355	0.21707	0.00294253	0.000232008	Eastern
UG_104	0.00409647	0.57432	0.4212	0.000384103	5.56975e-15	Eastern
UG_112	0.0141556	0.594823	0.389745	0.00127614	5.39933e-11	Eastern
UG_120	0.0216391	0.581789	0.394396	0.00217498	1.14827e-09	Eastern
UG_128	0.00862257	0.324412	0.661961	0.00500473	6.30399e-13	Eastern
UG_136	0.0063188	0.517022	0.475745	0.000914177	9.62027e-14	Eastern
UG_144	0.00769211	0.494358	0.496629	0.00132143	3.66302e-13	Eastern
UG_152	0.00260066	0.588176	0.409012	0.000211188	2.25849e-16	Eastern
UG_160	0.00475529	0.135427	0.842309	0.0175089	2.06281e-14	Eastern
UG_97	0.129612	0.591025	0.26882	0.00841263	0.00213002	Eastern
UG_169	0.00949189	0.522708	0.46643	0.00136964	1.91339e-12	Eastern
UG_177	0.0730527	0.615845	0.305997	0.00508728	1.84518e-05	Eastern
UG_185	0.00319566	0.604346	0.392221	0.000236938	1.11702e-15	Eastern
UG_105	0.00247208	0.645053	0.352342	0.000133209	2.36948e-16	Eastern
UG_113	0.0221825	0.566615	0.40872	0.00248193	1.25525e-09	Eastern
UG_121	0.00409108	0.574603	0.420923	0.000382797	5.5262e-15	Eastern
UG_129	0.00399528	0.566794	0.428817	0.00039352	4.44533e-15	Eastern
UG_137	0.00543572	0.475388	0.518149	0.00102778	2.74093e-14	Eastern
UG_145	0.0399557	0.609817	0.346995	0.0032317	1.45671e-07	Eastern
UG_153	0.0191632	0.684012	0.295929	0.000896358	1.09684e-09	Eastern
UG_161	0.00343892	0.605875	0.390432	0.000254189	1.92075e-15	Eastern
UG_98	0.0708741	0.689335	0.237092	0.00266601	3.31145e-05	Eastern
UG_170	0.00671075	0.529643	0.46275	0.000896215	1.57929e-13	Eastern
UG_178	0.00642265	0.60511	0.38796	0.000507424	1.78288e-13	Eastern
UG_186	0.00554352	0.502927	0.490658	0.000871316	3.50093e-14	Eastern
UG_106	0.0216379	0.698232	0.279229	0.000901286	3.19447e-09	Eastern
UG_114	0.00301083	0.586753	0.409985	0.000250841	6.45989e-16	Eastern
UG_122	0.00454121	0.62026	0.374887	0.000311763	1.60021e-14	Eastern
UG_130	0.0342458	0.46199	0.495867	0.0078975	2.00991e-08	Eastern
UG_138	0.0582208	0.683466	0.255849	0.00245782	5.98779e-06	Eastern
UG_146	0.00545503	0.508337	0.485383	0.000825261	3.1852e-14	Eastern
UG_154	0.00578308	0.506776	0.486551	0.000889241	4.83604e-14	Eastern
UG_162	0.00333241	0.629029	0.367431	0.000208198	1.81203e-15	Eastern
UG_99	0.00459363	0.562773	0.432162	0.00047176	1.19535e-14	Eastern
UG_171	0.00871321	0.653087	0.337701	0.000498541	2.40782e-12	Eastern
UG_179	0.00492716	0.466319	0.527773	0.000981212	1.30481e-14	Eastern
UG_187	0.0147869	0.680009	0.304495	0.000709658	1.52575e-10	Eastern
UG_107	0.00583064	0.53281	0.460608	0.000752056	5.77e-14	Eastern
UG_115	0.00359882	0.60948	0.38666	0.000260551	2.73831e-15	Eastern
UG_123	0.0370446	0.69272	0.268669	0.00156699	1.83236e-07	Eastern
UG_131	0.0286832	0.657264	0.312404	0.00164879	1.75053e-08	Eastern
UG_139	0.00323117	0.557095	0.439342	0.000332652	9.04469e-16	Eastern
UG_147	0.00858398	0.514601	0.475518	0.00129785	8.85703e-13	Eastern
UG_155	0.00570915	0.485999	0.507282	0.00100932	4.06232e-14	Eastern
UG_163	0.0107556	0.644258	0.34432	0.000667033	1.04441e-11	Eastern
UG_100	0.00597974	0.545729	0.447583	0.000708059	7.39646e-14	Eastern
UG_172	0.0057393	0.515459	0.47797	0.000831482	4.74919e-14	Eastern
UG_180	0.00631096	0.489195	0.503392	0.00110241	8.5128e-14	Eastern
UG_188	0.00436188	0.540106	0.455012	0.000520199	7.27677e-15	Eastern
UG_108	0.00595612	0.526374	0.466866	0.000804203	6.5325e-14	Eastern
UG_116	0.00605596	0.492667	0.500248	0.00102918	6.39105e-14	Eastern
UG_124	0.0181398	0.585152	0.394937	0.00177124	3.16362e-10	Eastern
UG_132	0.00616905	0.519615	0.473341	0.000874963	8.17518e-14	Eastern
UG_140	0.00399764	0.112238	0.862943	0.0208211	7.96853e-15	Eastern
UG_148	0.00592374	0.529301	0.463992	0.000783688	6.36596e-14	Eastern
UG_156	0.00637457	0.542153	0.450695	0.00077812	1.1559e-13	Eastern
UG_164	0.010188	0.443728	0.543552	0.00253223	2.41441e-12	Eastern
UG_101	0.0160109	0.563124	0.419052	0.00181382	1.09562e-10	Eastern
UG_173	0.00354738	0.13062	0.852143	0.0136898	2.57e-15	Eastern
UG_181	0.00586792	0.519182	0.474119	0.000830712	5.67167e-14	Eastern
UG_109	0.0861689	0.666603	0.243425	0.00367247	0.000130546	Eastern
UG_117	0.00544158	0.642743	0.351493	0.000323001	7.10921e-14	Eastern
UG_125	0.00561417	0.584422	0.409457	0.000506379	5.83986e-14	Eastern
UG_133	0.0048579	0.0943817	0.865533	0.0352277	4.63217e-14	Eastern
UG_141	0.0071212	0.522487	0.469388	0.00100386	2.35259e-13	Eastern
UG_149	0.00390813	0.58178	0.413965	0.000346354	4.14343e-15	Eastern
UG_157	0.00331046	0.553058	0.44328	0.000351242	1.05473e-15	Eastern
UG_165	0.00282579	0.608228	0.388745	0.00020122	4.70928e-16	Eastern
UG_102	0.00780532	0.54786	0.443401	0.000933307	5.19998e-13	Eastern
UG_174	0.0100356	0.664784	0.324649	0.000530968	7.54129e-12	Eastern
UG_182	0.0985925	0.553787	0.33744	0.0100465	0.000134524	Eastern
UG_110	0.00310912	0.579467	0.417151	0.000273368	7.79014e-16	Eastern
UG_118	0.00291272	0.603012	0.39386	0.000215864	5.65627e-16	Eastern
UG_126	0.0879135	0.680667	0.227976	0.00325469	0.00018862	Eastern
UG_134	0.0796514	0.645618	0.270457	0.00422115	5.15516e-05	Eastern
UG_142	0.00486714	0.131687	0.844494	0.0189516	2.56116e-14	Eastern
UG_150	0.013093	0.576514	0.409057	0.00133619	2.69841e-11	Eastern
UG_158	0.129869	0.605139	0.255018	0.00742544	0.00254882	Eastern
UG_166	0.00551518	0.430707	0.56236	0.00141821	2.68545e-14	Eastern
UG_189	0.00437863	0.115182	0.858585	0.0218544	1.48397e-14	Eastern
UG_261	0.00508637	0.156705	0.82409	0.0141183	2.68807e-14	Northern
UG_269	0.00408573	0.118692	0.858051	0.0191715	8.4755e-15	Northern
UG_277	0.00349943	0.112883	0.865764	0.0178543	2.97646e-15	Northern
UG_197	0.00971343	0.182631	0.786973	0.0206822	2.48335e-12	Eastern
UG_205	0.00462059	0.161197	0.82216	0.0120221	1.27923e-14	Eastern
UG_213	0.00328433	0.0799474	0.885259	0.0315088	3.57722e-15	Eastern
UG_221	0.00478322	0.137882	0.840321	0.0170139	2.09135e-14	Eastern
UG_229	0.00950583	0.173865	0.794295	0.0223338	2.27151e-12	Northern
UG_237	0.00442418	0.14674	0.834997	0.0138395	1.07176e-14	Northern
UG_245	0.00674069	0.100812	0.848579	0.0438688	4.6279e-13	Northern
UG_253	0.00652189	0.0987349	0.850719	0.0440239	3.77413e-13	Northern
UG_190	0.00673486	0.46805	0.523848	0.0013666	1.2694e-13	Eastern
UG_262	0.00817813	0.143313	0.820615	0.0278937	1.01318e-12	Northern
UG_270	0.00562416	0.173676	0.807918	0.0127825	4.83542e-14	Northern
UG_278	0.0045152	0.119181	0.855134	0.0211702	1.75087e-14	Northern
UG_198	0.0042537	0.562057	0.433254	0.0004356	6.81636e-15	Eastern
UG_206	0.00335988	0.626621	0.369806	0.000213765	1.88785e-15	Eastern
UG_214	0.00487637	0.117698	0.853896	0.0235301	3.14938e-14	Eastern
UG_222	0.0038875	0.0955569	0.8733	0.0272555	8.73067e-15	Eastern
UG_230	0.00993632	0.182435	0.7864	0.0212289	2.93988e-12	Northern
UG_238	0.00495244	0.138492	0.839046	0.0175101	2.67839e-14	Northern
UG_246	0.00530569	0.148479	0.829768	0.016447	3.9727e-14	Northern
UG_254	0.00942005	0.183733	0.787068	0.019779	1.96466e-12	Northern
UG_191	0.0193616	0.641596	0.337784	0.00125773	7.88278e-10	Eastern
UG_263	0.00355078	0.118317	0.861548	0.0165842	3.05227e-15	Northern
UG_271	0.00509579	0.13053	0.844127	0.0202471	3.63946e-14	Northern
UG_279	0.00575521	0.101761	0.855823	0.0366604	1.40265e-13	Northern
UG_199	0.00488732	0.138161	0.839608	0.0173436	2.4404e-14	Eastern
UG_207	0.0101037	0.684488	0.304949	0.000459132	9.61069e-12	Eastern
UG_215	0.00386435	0.095704	0.873424	0.0270074	8.33068e-15	Eastern
UG_223	0.0151373	0.572129	0.411127	0.00160612	7.64359e-11	Eastern
UG_231	0.00933083	0.181452	0.78913	0.0200865	1.86366e-12	Northern
UG_239	0.00526965	0.156496	0.823527	0.0147071	3.48885e-14	Northern
UG_247	0.00800509	0.139677	0.823661	0.0286571	9.03358e-13	Northern
UG_255	0.00783002	0.129665	0.830253	0.0322519	8.73066e-13	Northern
UG_192	0.0627438	0.524656	0.403685	0.00891223	2.79279e-06	Eastern
UG_264	0.00659852	0.101783	0.849427	0.042191	3.87304e-13	Northern
UG_272	0.00800687	0.134586	0.826642	0.030766	9.6464e-13	Northern
UG_280	0.00317855	0.604287	0.392299	0.000235635	1.07398e-15	Northern
UG_200	0.00420196	0.141103	0.840554	0.0141408	7.81846e-15	Eastern
UG_208	0.00334865	0.128694	0.854721	0.0132365	1.72909e-15	Eastern
UG_216	0.003586	0.133009	0.850034	0.0133707	2.70098e-15	Eastern
UG_224	0.000822261	0.0041507	0.512525	0.482502	8.21467e-16	Eastern
UG_232	0.0051333	0.151493	0.82812	0.0152534	3.02484e-14	Northern
UG_240	0.00427609	0.135887	0.844323	0.015514	9.43262e-15	Northern
UG_248	0.0030168	0.582333	0.414391	0.000259212	6.37419e-16	Northern
UG_256	0.00315472	0.573589	0.422967	0.000289303	8.35498e-16	Northern
UG_193	6.19438e-13	1.93305e-13	1.94364e-15	1.1192e-16	1	Eastern
UG_265	0.00419234	0.129696	0.849485	0.0166266	8.80817e-15	Northern
UG_273	0.00974394	0.184021	0.785803	0.0204323	2.51483e-12	Northern
UG_281	0.00491903	0.158047	0.823648	0.0133866	2.07888e-14	Northern
UG_201	0.00495502	0.118253	0.85307	0.0237218	3.51306e-14	Eastern
UG_209	0.00497296	0.163646	0.818753	0.0126281	2.14018e-14	Eastern
UG_217	0.00434187	0.137597	0.84267	0.0153913	1.03364e-14	Eastern
UG_225	0.0369869	0.665343	0.295708	0.00196199	1.33401e-07	Eastern
UG_233	0.00357988	0.104391	0.870832	0.0211966	4.04156e-15	Northern
UG_241	0.00355379	0.0902127	0.878701	0.0275325	5.03762e-15	Northern
UG_249	0.00489949	0.12964	0.845789	0.0196716	2.7599e-14	Northern
UG_257	0.00761444	0.136926	0.827208	0.0282511	6.45609e-13	Northern
UG_194	0.0102176	0.657132	0.332077	0.000573569	8.02135e-12	Eastern
UG_266	0.00513759	0.155639	0.824755	0.0144679	2.92187e-14	Northern
UG_274	0.00938234	0.184154	0.786861	0.0196034	1.90148e-12	Northern
UG_282	0.00736247	0.125975	0.834723	0.0319391	5.82659e-13	Northern
UG_202	0.00513589	0.122142	0.849543	0.0231791	4.3195e-14	Eastern
UG_210	0.00458107	0.175783	0.809653	0.00998233	1.0652e-14	Eastern
UG_218	0.0894256	0.687958	0.219315	0.00305728	0.000244265	Eastern
UG_226	0.00567586	0.62928	0.364671	0.000373064	8.66885e-14	Eastern
UG_234	0.00527765	0.15561	0.824213	0.0148993	3.55785e-14	Northern
UG_242	0.00717582	0.126958	0.835221	0.0306453	4.75143e-13	Northern
UG_250	0.00212474	0.0364891	0.885205	0.0761807	8.19066e-16	Northern
UG_258	0.00679741	0.114263	0.843694	0.0352454	3.85862e-13	Northern
UG_195	0.00355374	0.106113	0.869937	0.0203969	3.7185e-15	Eastern
UG_267	0.00516517	0.164235	0.817538	0.0130617	2.8085e-14	Northern
UG_275	0.00938884	0.185182	0.786034	0.0193955	1.89669e-12	Northern
UG_203	0.00284808	0.603037	0.393904	0.000210532	4.809e-16	Eastern
UG_211	0.00337404	0.128534	0.854714	0.0133778	1.8307e-15	Eastern
UG_219	0.00406564	0.117872	0.858739	0.0193233	8.27364e-15	Eastern
UG_227	0.00638676	0.484702	0.50776	0.00115148	9.13307e-14	Eastern
UG_235	0.00743637	0.130321	0.831966	0.0302763	5.90594e-13	Northern
UG_243	0.00550057	0.164776	0.815836	0.0138875	4.42645e-14	Northern
UG_251	0.00945971	0.18452	0.786326	0.0196941	2.01451e-12	Northern
UG_259	0.00470967	0.116298	0.855799	0.0231933	2.49132e-14	Northern
UG_196	0.00385722	0.0766432	0.87933	0.0401692	1.2812e-14	Eastern
UG_268	9.71212e-05	0.00013605	0.0841821	0.915585	3.83032e-16	Northern
UG_276	0.00540922	0.134471	0.839743	0.0203765	5.36652e-14	Northern
UG_204	0.00359882	0.13082	0.851717	0.0138639	2.84758e-15	Eastern
UG_212	0.00292561	0.608414	0.388452	0.000208827	6.06273e-16	Eastern
UG_220	0.0841686	0.657523	0.25428	0.00393357	9.49479e-05	Eastern
UG_228	0.00586255	0.629307	0.364444	0.000386407	1.09731e-13	Eastern
UG_236	0.00437286	0.108866	0.8625	0.0242612	1.62631e-14	Northern
UG_244	0.00453998	0.147238	0.834086	0.0141365	1.28761e-14	Northern
UG_252	0.00413485	0.142644	0.839618	0.0136024	6.83436e-15	Northern
UG_260	0.00452888	0.140356	0.839621	0.0154935	1.36299e-14	Northern
UG_283	0.00587807	0.116208	0.848558	0.0293562	1.27602e-13	Northern
UG_355	0.000132116	0.000173615	0.0882586	0.911436	1.72902e-15	Northern
UG_363	0.00395237	0.128129	0.851944	0.0159738	5.8407e-15	Northern
UG_371	0.0047023	0.0421969	0.824886	0.128215	2.46073e-13	Northern
UG_291	0.00425764	0.1521	0.83128	0.0123618	7.67094e-15	Northern
UG_299	0.000234612	0.000398079	0.139782	0.859585	2.84921e-15	Northern
UG_307	0.00333306	0.0693216	0.886178	0.0411672	5.3608e-15	Northern
UG_315	0.00944203	0.181931	0.788397	0.0202307	2.02616e-12	Northern
UG_323	0.00338904	0.113718	0.865885	0.0170083	2.32451e-15	Northern
UG_331	0.00762814	0.126799	0.832838	0.0327351	7.48807e-13	Northern
UG_339	0.000225863	0.000343116	0.123734	0.875697	4.88727e-15	Northern
UG_347	0.00139471	0.00705423	0.575176	0.416375	7.50031e-15	Northern
UG_284	0.000123766	0.000196442	0.10426	0.89542	4.20755e-16	North_western
UG_356	0.00491684	0.159817	0.822183	0.0130841	2.03861e-14	Northern
UG_364	0.00435872	0.123138	0.853347	0.0191562	1.27782e-14	Northern
UG_372	0.00332175	0.115978	0.864669	0.0160319	1.94054e-15	Northern
UG_292	0.00251921	0.0225542	0.795405	0.179522	1.20078e-14	Northern
UG_300	0.00517546	0.139286	0.837385	0.0181537	3.66427e-14	Northern
UG_308	0.00296009	0.030596	0.830923	0.13552	1.68162e-14	Northern
UG_316	0.00202592	0.0135378	0.70346	0.280977	1.21815e-14	Northern
UG_324	0.00406132	0.143951	0.838885	0.0131026	5.91137e-15	Northern
UG_332	0.00482339	0.142389	0.836667	0.0161207	2.11202e-14	Northern
UG_340	0.00236664	0.0195799	0.773332	0.204721	1.15924e-14	Northern
UG_348	0.00188863	0.0149493	0.743926	0.239236	4.73635e-15	Northern
UG_285	2.14785e-12	6.79909e-13	9.06961e-15	6.13768e-16	1	South_western
UG_357	0.00518351	0.147751	0.830869	0.0161966	3.37553e-14	Northern
UG_365	0.00463522	0.066086	0.866823	0.0624559	6.99361e-14	Northern
UG_373	0.00144222	0.0106992	0.700264	0.287595	1.76581e-15	Northern
UG_293	0.0103011	0.196128	0.774568	0.019003	3.47847e-12	Northern
UG_301	0.020647	0.247201	0.708272	0.02388	4.60452e-10	Northern
UG_309	0.00281683	0.041791	0.874583	0.080809	4.92329e-15	Northern
UG_317	0.00544175	0.153025	0.825612	0.0159207	4.56512e-14	Northern
UG_325	0.00943031	0.184943	0.786089	0.0195376	1.9627e-12	Northern
UG_333	0.00317642	0.123111	0.860092	0.0136202	1.26562e-15	Northern
UG_341	0.00301981	0.636005	0.360797	0.000177555	9.37583e-16	Northern
UG_349	0.00347051	0.600241	0.396021	0.000267142	1.97461e-15	Northern
UG_286	0.00374208	0.100839	0.871716	0.023703	5.96152e-15	Northern
UG_358	0.003153	0.582405	0.41417	0.000272054	8.77953e-16	Northern
UG_366	0.00552859	0.162573	0.81755	0.0143481	4.68426e-14	Northern
UG_374	0.00535417	0.35664	0.635676	0.00232896	1.96225e-14	Northern
UG_294	0.00950511	0.188515	0.783037	0.0189429	2.02701e-12	Northern
UG_302	0.039589	0.273787	0.650568	0.036056	5.71974e-08	Northern
UG_310	8.91818e-05	0.000100029	0.0649912	0.93482	1.14488e-15	Northern
UG_318	0.00373221	0.121331	0.858259	0.0166776	4.20926e-15	Northern
UG_326	0.00973813	0.192191	0.779396	0.0186756	2.36122e-12	Northern
UG_334	0.00629777	0.152342	0.822576	0.0187842	1.34087e-13	Northern
UG_342	0.00387634	0.121737	0.857125	0.0172618	5.52171e-15	Northern
UG_350	0.00105069	0.00660446	0.613982	0.378363	8.57852e-16	Northern
UG_287	0.00594705	0.139623	0.83347	0.0209601	1.01168e-13	Northern
UG_359	0.00180917	0.0135232	0.724482	0.260185	4.78939e-15	Northern
UG_367	0.00582862	0.153794	0.823408	0.0169693	7.49104e-14	Northern
UG_375	0.00354396	0.0920712	0.877936	0.0264489	4.74572e-15	Northern
UG_295	0.00929477	0.184175	0.787125	0.0194053	1.77434e-12	Northern
UG_303	0.0061948	0.160895	0.816354	0.016556	1.09375e-13	Northern
UG_311	0.00216849	0.0305422	0.86488	0.102409	1.52151e-15	Northern
UG_319	0.00491751	0.156902	0.824602	0.0135785	2.09655e-14	Northern
UG_327	0.000332928	0.000941507	0.253577	0.745148	5.01489e-16	Northern
UG_335	0.000130656	0.000170331	0.0871938	0.912505	1.74646e-15	Northern
UG_343	0.000129623	0.00016141	0.0829862	0.916723	2.2628e-15	Northern
UG_351	0.00380907	0.122375	0.857046	0.0167704	4.81529e-15	Northern
UG_288	0.00610075	0.146824	0.82755	0.0195252	1.12514e-13	Northern
UG_360	0.00524585	0.156078	0.823962	0.0147139	3.38879e-14	Northern
UG_368	0.00627184	0.15724	0.818924	0.017564	1.23938e-13	Northern
UG_376	0.00923232	0.182197	0.788873	0.0196972	1.71377e-12	Northern
UG_296	0.00193882	0.0205225	0.813676	0.163862	2.02549e-15	Northern
UG_304	0.00402532	0.154471	0.830228	0.0112763	4.9799e-15	Northern
UG_312	0.00937988	0.184659	0.786472	0.0194883	1.89069e-12	Northern
UG_320	0.004495	0.128502	0.848759	0.0182436	1.48971e-14	Northern
UG_328	0.00448488	0.122575	0.853016	0.0199245	1.58742e-14	Northern
UG_336	0.00289392	0.599978	0.396909	0.000218933	5.28733e-16	Northern
UG_344	0.00249871	0.577208	0.420076	0.00021796	1.57998e-16	Northern
UG_352	0.00449218	0.127905	0.849207	0.0183956	1.4945e-14	Northern
UG_289	0.0055627	0.149075	0.828195	0.0171674	5.58234e-14	Northern
UG_361	0.00396388	0.069758	0.877614	0.0486639	1.91957e-14	Northern
UG_369	0.0037073	0.121485	0.85829	0.0165172	3.99952e-15	Northern
UG_297	0.00693949	0.101861	0.84684	0.0443587	5.6293e-13	Northern
UG_305	0.0044464	0.122501	0.853288	0.0197642	1.49179e-14	Northern
UG_313	0.00371213	0.142433	0.841719	0.0121358	3.11947e-15	Northern
UG_321	0.0040926	0.141591	0.840666	0.0136498	6.41457e-15	Northern
UG_329	0.000829106	0.00421628	0.515949	0.479006	8.20878e-16	Northern
UG_337	0.00918484	0.180361	0.790455	0.0199986	1.67337e-12	Northern
UG_345	0.0309801	0.434206	0.52615	0.00866424	8.73949e-09	Northern
UG_353	0.00248213	0.568413	0.428875	0.000229852	1.4295e-16	Northern
UG_290	0.0041199	0.103754	0.867221	0.0249052	1.14637e-14	Northern
UG_362	0.00247623	0.600545	0.396796	0.000183486	1.71787e-16	Northern
UG_370	0.00497148	0.16242	0.819791	0.0128173	2.15875e-14	Northern
UG_298	0.00410286	0.11629	0.859587	0.0200202	9.05583e-15	Northern
UG_306	0.00407754	0.108138	0.864979	0.0228051	9.84989e-15	Northern
UG_314	0.00209247	0.0144547	0.71604	0.267412	1.24457e-14	Northern
UG_322	0.00929029	0.189044	0.783282	0.0183833	1.70673e-12	Northern
UG_330	0.00390696	0.135337	0.846572	0.0141836	4.91e-15	Northern
UG_338	0.00183899	0.0082395	0.567131	0.422791	4.19252e-14	Northern
UG_346	0.00515751	0.146693	0.83181	0.0163392	3.29014e-14	Northern
UG_354	0.004127	0.113635	0.861192	0.0210458	9.84609e-15	Northern
UG_377	0.00933247	0.181895	0.788782	0.0199907	1.85976e-12	Northern
UG_449	2.85523e-12	9.85992e-13	1.23557e-14	7.29352e-16	1	South_western
UG_457	3.94633e-07	3.42647e-07	1.91773e-08	1.03166e-09	0.999999	South_western
UG_465	1.99457e-12	6.41383e-13	8.20393e-15	5.31321e-16	1	South_western
UG_385	0.00247571	0.577541	0.419768	0.000215241	1.48073e-16	Northern
UG_393	1.28409e-12	4.00335e-13	4.81869e-15	3.10983e-16	1	South_western
UG_401	1.5854e-12	5.06167e-13	6.18753e-15	3.92628e-16	1	South_western
UG_409	4.3185e-13	1.33715e-13	1.24557e-15	6.89663e-17	1	South_western
UG_417	2.45319e-12	8.46381e-13	1.02336e-14	5.91285e-16	1	South_western
UG_425	4.46876e-10	2.06288e-10	5.7298e-12	4.0278e-13	1	South_western
UG_433	1.52332e-12	4.57084e-13	6.08027e-15	4.36114e-16	1	South_western
UG_441	7.53237e-12	2.55504e-12	4.17175e-14	2.96639e-15	1	South_western
UG_378	0.00402519	0.149837	0.834154	0.0119839	5.20972e-15	Northern
UG_450	1.3573e-12	4.463e-13	5.02222e-15	2.92728e-16	1	South_western
UG_458	0.050874	0.121096	0.0275654	0.00115669	0.799308	South_western
UG_466	3.03447e-12	1.03987e-12	1.33818e-14	8.10148e-16	1	South_western
UG_386	0.00521928	0.167212	0.814831	0.0127378	2.95409e-14	Northern
UG_394	2.74562e-12	9.43915e-13	1.17953e-14	6.98537e-16	1	South_western
UG_402	6.88761e-12	2.57562e-12	3.54769e-14	2.03273e-15	1	South_western
UG_410	4.39343e-12	1.55437e-12	2.08632e-14	1.25142e-15	1	South_western
UG_418	6.04402e-12	2.18723e-12	3.06699e-14	1.84359e-15	1	South_western
UG_426	3.72768e-12	1.25618e-12	1.74392e-14	1.12826e-15	1	South_western
UG_434	1.01973e-12	2.95827e-13	3.75457e-15	2.7154e-16	1	South_western
UG_442	4.35579e-12	1.53356e-12	2.06932e-14	1.25217e-15	1	South_western
UG_379	0.00267438	0.0402374	0.875486	0.0816027	3.65513e-15	Northern
UG_451	0.0439462	0.105903	0.02264	0.000900783	0.82661	South_western
UG_459	2.34649e-12	8.07358e-13	9.6963e-15	5.59589e-16	1	South_western
UG_467	3.40151e-12	1.08354e-12	1.60221e-14	1.1486e-15	1	South_western
UG_387	0.00422787	0.06543	0.872405	0.0579368	3.58584e-14	Northern
UG_395	1.96902e-12	6.78078e-13	7.79097e-15	4.36873e-16	1	South_western
UG_403	4.99459e-12	1.75248e-12	2.45798e-14	1.52974e-15	1	South_western
UG_411	2.74983e-12	9.51509e-13	1.17782e-14	6.88373e-16	1	South_western
UG_419	1.34627e-12	4.28651e-13	5.05527e-15	3.14595e-16	1	South_western
UG_427	1.44587e-12	4.57816e-13	5.5409e-15	3.52652e-16	1	South_western
UG_435	1.67718e-11	6.07051e-12	1.09252e-13	7.6795e-15	1	South_western
UG_443	0.00625032	0.0132265	0.00205074	7.71406e-05	0.978395	South_western
UG_380	0.0025117	0.587581	0.409704	0.000204037	1.74913e-16	Northern
UG_452	0.0420006	0.100926	0.0213788	0.000848421	0.834846	South_western
UG_460	4.67615e-06	5.0433e-06	3.71878e-07	1.86586e-08	0.99999	South_western
UG_468	1.73925e-12	5.89236e-13	6.73291e-15	3.8319e-16	1	South_western
UG_388	0.00283044	0.0814058	0.889706	0.0260577	1.15472e-15	Northern
UG_396	2.09238e-12	6.53367e-13	8.84149e-15	6.13045e-16	1	South_western
UG_404	6.67748e-10	3.34028e-10	9.06033e-12	5.73521e-13	1	South_western
UG_412	1.36227e-12	4.35827e-13	5.11745e-15	3.15893e-16	1	South_western
UG_420	1.88134e-12	5.88095e-13	7.74121e-15	5.26889e-16	1	South_western
UG_428	2.70292e-12	9.00412e-13	1.17583e-14	7.41568e-16	1	South_western
UG_436	2.74553e-12	8.69286e-13	1.23102e-14	8.64726e-16	1	South_western
UG_444	1.38711e-09	7.61521e-10	2.14477e-11	1.25259e-12	1	South_western
UG_381	0.00376162	0.546542	0.449274	0.00042288	2.57116e-15	Northern
UG_453	0.0370222	0.086949	0.0183726	0.000746895	0.856909	South_western
UG_461	0.044346	0.106324	0.0229652	0.000924897	0.82544	South_western
UG_469	5.22592e-12	1.81177e-12	2.61676e-14	1.68125e-15	1	South_western
UG_389	0.000123004	0.000155376	0.0826067	0.917115	1.71324e-15	Northern
UG_397	1.16198e-12	3.43534e-13	4.37412e-15	3.10343e-16	1	South_western
UG_405	3.68728e-12	1.25745e-12	1.7098e-14	1.07739e-15	1	South_western
UG_413	9.87212e-13	2.86374e-13	3.60624e-15	2.59554e-16	1	South_western
UG_421	5.64593e-12	2.09862e-12	2.77867e-14	1.56361e-15	1	South_western
UG_429	2.95597e-12	1.07049e-12	1.25859e-14	6.76791e-16	1	South_western
UG_437	1.82479e-12	5.73647e-13	7.43084e-15	4.97543e-16	1	South_western
UG_445	3.6968e-13	1.03223e-13	1.08307e-15	7.25511e-17	1	South_western
UG_382	0.00151136	0.0095183	0.655271	0.333699	4.16003e-15	Northern
UG_454	0.038642	0.0916751	0.0193176	0.000775123	0.84959	South_western
UG_462	6.93576e-13	2.0924e-13	2.277e-15	1.43111e-16	1	South_western
UG_470	2.568e-07	2.16367e-07	1.14102e-08	6.11564e-10	1	South_western
UG_390	0.00436337	0.147645	0.834523	0.0134687	9.59665e-15	Northern
UG_398	7.38916e-12	2.72529e-12	3.89995e-14	2.32443e-15	1	South_western
UG_406	7.36177e-12	2.79809e-12	3.82179e-14	2.13893e-15	1	South_western
UG_414	3.24473e-10	1.49662e-10	3.84847e-12	2.57984e-13	1	South_western
UG_422	3.07631e-09	1.74247e-09	5.6876e-11	3.51874e-12	1	South_western
UG_430	1.83192e-12	6.19579e-13	7.18867e-15	4.13859e-16	1	South_western
UG_438	4.36216e-12	1.51972e-12	2.08445e-14	1.28944e-15	1	South_western
UG_446	4.09592e-12	1.4128e-12	1.9373e-14	1.21169e-15	1	South_western
UG_383	0.00328957	0.629001	0.367504	0.000205286	1.64949e-15	Northern
UG_455	2.63477e-06	2.91161e-06	1.79796e-07	7.85368e-09	0.999994	South_western
UG_463	2.55631e-12	8.5433e-13	1.09513e-14	6.8021e-16	1	South_western
UG_391	3.42459e-12	1.22438e-12	1.52171e-14	8.59566e-16	1	South_western
UG_399	3.29161e-13	9.22618e-14	9.35477e-16	6.10693e-17	1	South_western
UG_407	3.06489e-12	1.11673e-12	1.31241e-14	7.00734e-16	1	South_western
UG_415	3.02851e-13	8.67498e-14	8.33872e-16	5.13788e-17	1	South_western
UG_423	3.2769e-12	1.06045e-12	1.51699e-14	1.04647e-15	1	South_western
UG_431	3.06498e-12	1.05969e-12	1.34871e-14	8.02861e-16	1	South_western
UG_439	2.84863e-12	9.81708e-13	1.23332e-14	7.30853e-16	1	South_western
UG_447	4.58321e-13	1.34015e-13	1.38179e-15	8.69431e-17	1	South_western
UG_384	0.00165385	0.00788349	0.575327	0.415136	2.02112e-14	Northern
UG_456	4.13833e-08	2.99629e-08	1.27251e-09	7.05502e-11	1	South_western
UG_464	4.13139e-12	1.40757e-12	1.9708e-14	1.26624e-15	1	South_western
UG_392	1.78217e-12	5.89056e-13	7.02987e-15	4.22677e-16	1	South_western
UG_400	2.26737e-12	7.69668e-13	9.35642e-15	5.5239e-16	1	South_western
UG_408	1.39862e-11	5.5897e-12	8.27717e-14	4.60698e-15	1	South_western
UG_416	3.53761e-13	1.01659e-13	1.01013e-15	6.33192e-17	1	South_western
UG_424	2.91399e-12	1.00295e-12	1.26948e-14	7.56908e-16	1	South_western
UG_432	1.95769e-11	7.99999e-12	1.24355e-13	6.96018e-15	1	South_western
UG_440	2.04263e-12	6.85204e-13	8.26715e-15	4.92274e-16	1	South_western
UG_448	1.60448e-12	5.07202e-13	6.31285e-15	4.0966e-16	1	South_western
UG_471	0.00058096	0.000903607	0.00012442	6.132e-06	0.998385	South_western
UG_543	0.00077835	0.00388602	0.502435	0.492901	6.89934e-16	Northern
UG_551	0.0257511	0.50187	0.46786	0.00451789	2.73973e-09	Northern
UG_559	0.000161719	0.000215395	0.0962751	0.903348	3.29353e-15	North_western
UG_479	6.77242e-12	2.39909e-12	3.57306e-14	2.28454e-15	1	South_western
UG_487	5.00075e-11	2.13614e-11	3.90532e-13	2.30297e-14	1	South_western
UG_495	3.26843e-12	1.13582e-12	1.45717e-14	8.66807e-16	1	South_western
UG_503	4.65677e-12	1.69743e-12	2.20862e-14	1.2565e-15	1	South_western
UG_511	0.00422444	0.146335	0.836204	0.0132366	7.68208e-15	Northern
UG_519	0.111301	0.536625	0.339461	0.0122768	0.000336288	Northern
UG_527	0.0010627	0.00584598	0.57131	0.421782	1.61883e-15	Northern
UG_535	0.00926261	0.186888	0.785086	0.0187631	1.69557e-12	Northern
UG_472	4.91845e-08	3.34336e-08	1.63026e-09	1.05789e-10	1	South_western
UG_544	0.00140767	0.00974043	0.676835	0.312017	2.07945e-15	Northern
UG_552	0.00778803	0.60504	0.386546	0.000626043	7.26156e-13	Northern
UG_560	0.000121561	0.000210302	0.112897	0.886771	2.31055e-16	North_western
UG_480	3.82231e-12	1.27325e-12	1.81004e-14	1.2041e-15	1	South_western
UG_488	3.67875e-13	1.03756e-13	1.07088e-15	7.02025e-17	1	South_western
UG_496	1.15518e-11	4.46329e-12	6.63939e-14	3.84896e-15	1	South_western
UG_504	1.30774e-12	3.96451e-13	5.00164e-15	3.43046e-16	1	South_western
UG_512	0.00306314	0.654655	0.342125	0.000157312	1.21409e-15	Northern
UG_520	0.00395879	0.122175	0.85633	0.0175362	6.40152e-15	Northern
UG_528	0.0559669	0.389635	0.533626	0.0207716	7.36846e-07	Northern
UG_536	0.00917501	0.1851	0.78678	0.0189454	1.60181e-12	Northern
UG_473	2.99698e-09	1.82782e-09	5.29815e-11	2.80059e-12	1	South_western
UG_545	0.00381555	0.128055	0.852735	0.0153948	4.51938e-15	Northern
UG_553	0.000138104	0.000235255	0.116356	0.883271	4.03857e-16	North_western
UG_561	0.000135698	0.000227355	0.113739	0.885898	4.19803e-16	North_western
UG_481	2.79493e-12	9.14254e-13	1.23752e-14	8.14701e-16	1	South_western
UG_489	3.083e-12	1.03782e-12	1.37758e-14	8.6754e-16	1	South_western
UG_497	4.69431e-06	5.31419e-06	3.64391e-07	1.65456e-08	0.99999	South_western
UG_505	2.07378e-12	7.11648e-13	8.32548e-15	4.74023e-16	1	South_western
UG_513	0.049607	0.345658	0.579173	0.0255622	2.85015e-07	Northern
UG_521	0.00380887	0.0932369	0.875055	0.027899	7.87363e-15	Northern
UG_529	0.00391238	0.122354	0.856467	0.0172667	5.85789e-15	Northern
UG_537	0.00396734	0.130404	0.850127	0.0155019	5.83265e-15	Northern
UG_474	9.73485e-13	2.99712e-13	3.43603e-15	2.18118e-16	1	South_western
UG_546	0.00373037	0.116894	0.861477	0.0178982	4.47049e-15	Northern
UG_554	0.000155929	0.000214839	0.0983102	0.901319	2.33787e-15	North_western
UG_562	0.000133937	0.000228254	0.11514	0.884497	3.60397e-16	North_western
UG_482	1.43118e-12	4.75993e-13	5.33303e-15	3.06058e-16	1	South_western
UG_490	6.33336e-13	1.83381e-13	2.07734e-15	1.40192e-16	1	South_western
UG_498	0.0353898	0.083879	0.0172585	0.000682953	0.86279	South_western
UG_506	2.19488e-12	7.34579e-13	9.05192e-15	5.47606e-16	1	South_western
UG_514	0.000841629	0.00510109	0.57615	0.417908	3.88914e-16	Northern
UG_522	0.00375297	0.122985	0.856915	0.0163473	4.28422e-15	Northern
UG_530	0.000349832	0.00127314	0.319886	0.678491	1.46239e-16	Northern
UG_538	0.00588787	0.370773	0.621009	0.00233008	3.94242e-14	Northern
UG_475	1.0723e-12	3.20721e-13	3.9341e-15	2.69142e-16	1	South_western
UG_547	0.00115679	0.00575855	0.548052	0.445033	3.6506e-15	Northern
UG_555	0.000128096	0.000219702	0.114045	0.885607	2.94697e-16	North_western
UG_563	0.000135304	0.000232459	0.116492	0.883141	3.55675e-16	North_western
UG_483	1.54662e-12	5.09782e-13	5.90117e-15	3.49173e-16	1	South_western
UG_491	2.08838e-12	7.2003e-13	8.37802e-15	4.72902e-16	1	South_western
UG_499	5.53929e-13	1.66355e-13	1.72523e-15	1.05739e-16	1	South_western
UG_507	3.87998e-12	1.36498e-12	1.79253e-14	1.06729e-15	1	South_western
UG_515	0.0583766	0.394821	0.526015	0.0207864	1.0295e-06	Northern
UG_523	0.00311851	0.0908147	0.882395	0.0236718	1.90412e-15	Northern
UG_531	0.00373503	0.607506	0.388484	0.000275261	3.5351e-15	Northern
UG_539	0.00399228	0.14765	0.836127	0.0122303	5.01744e-15	Northern
UG_476	2.63252e-12	8.58163e-13	1.15071e-14	7.56001e-16	1	South_western
UG_548	0.00351932	0.583382	0.412794	0.000305123	1.95821e-15	Northern
UG_556	0.00015781	0.000212615	0.0965363	0.903093	2.807e-15	North_western
UG_564	0.000124335	0.000165753	0.0875955	0.912114	1.27032e-15	North_western
UG_484	1.21608e-12	3.91311e-13	4.42976e-15	2.65515e-16	1	South_western
UG_492	1.4055e-11	5.28106e-12	8.59917e-14	5.4436e-15	1	South_western
UG_500	9.5234e-13	2.77768e-13	3.43862e-15	2.4336e-16	1	South_western
UG_508	0.115164	0.551271	0.321899	0.0111606	0.000504569	Northern
UG_516	0.000417788	0.00163865	0.358086	0.639857	1.94081e-16	Northern
UG_524	0.118333	0.582048	0.289954	0.00882626	0.000838023	Northern
UG_532	0.00630657	0.142936	0.829441	0.0213161	1.49879e-13	Northern
UG_540	0.0268056	0.570495	0.399775	0.00292426	5.2994e-09	Northern
UG_477	8.67045e-12	3.17977e-12	4.77293e-14	2.95e-15	1	South_western
UG_549	0.00492583	0.151966	0.828608	0.0144997	2.22668e-14	Northern
UG_557	0.000125836	0.000208753	0.109621	0.890044	3.39594e-16	North_western
UG_485	0.000295832	0.000473768	5.28893e-05	2.21147e-06	0.999175	South_western
UG_493	5.8188e-13	1.8042e-13	1.80407e-15	1.04272e-16	1	South_western
UG_501	2.54655e-12	8.72968e-13	1.07564e-14	6.33447e-16	1	South_western
UG_509	0.00305052	0.591646	0.405058	0.00024599	7.3285e-16	Northern
UG_517	0.141488	0.615562	0.229235	0.00666934	0.00704536	Northern
UG_525	0.00358541	0.600579	0.395559	0.000276266	2.50602e-15	Northern
UG_533	0.109258	0.545494	0.333586	0.0113577	0.000305195	Northern
UG_541	0.00869464	0.222528	0.756644	0.0121338	8.62723e-13	Northern
UG_478	8.18899e-12	3.00999e-12	4.44008e-14	2.70759e-15	1	South_western
UG_550	0.000922005	0.00464574	0.525399	0.469033	1.33384e-15	Northern
UG_558	0.000105804	0.000133803	0.0782696	0.921491	9.90371e-16	North_western
UG_486	2.18582e-10	1.04991e-10	2.30453e-12	1.33666e-13	1	South_western
UG_494	4.17942e-12	1.45104e-12	1.97987e-14	1.22547e-15	1	South_western
UG_502	1.03242e-12	3.07928e-13	3.75829e-15	2.57112e-16	1	South_western
UG_510	0.126847	0.598659	0.264772	0.00783391	0.00188784	Northern
UG_518	0.00404933	0.145379	0.837764	0.012808	5.69784e-15	Northern
UG_526	0.0042743	0.100813	0.867603	0.0273096	1.58564e-14	Northern
UG_534	0.0578133	0.392821	0.528463	0.0209025	9.52175e-07	Northern
UG_542	0.00934238	0.181328	0.789189	0.0201409	1.88253e-12	Northern
UG_565	0.000125133	0.000215309	0.113457	0.886202	2.65407e-16	North_western
UG_637	0.000114775	0.000174875	0.0973826	0.902328	4.13239e-16	North_western
UG_645	0.00926503	0.599002	0.390945	0.000788236	2.47596e-12	Eastern
UG_653	0.0848669	0.600739	0.307988	0.00635049	5.5797e-05	Eastern
UG_573	0.000184918	0.000285275	0.117014	0.882516	2.14888e-15	North_western
UG_581	0.000182957	0.000283618	0.117131	0.882402	2.00645e-15	North_western
UG_589	0.000146383	0.000237936	0.113389	0.886227	6.66539e-16	North_western
UG_597	0.000159443	0.000212532	0.0958589	0.903769	3.11407e-15	North_western
UG_605	0.000111637	0.000149745	0.0847521	0.914987	8.29599e-16	North_western
UG_613	9.33093e-05	0.000143803	0.0913926	0.90837	1.82403e-16	North_western
UG_621	0.000122262	0.000203482	0.108846	0.890828	2.99869e-16	North_western
UG_629	0.000102962	0.000149304	0.0890605	0.910687	3.80544e-16	North_western
UG_566	0.000105889	0.000153299	0.0898248	0.909916	4.25263e-16	North_western
UG_638	0.000131325	0.000228783	0.116861	0.882779	2.9288e-16	North_western
UG_646	0.00451246	0.648642	0.346593	0.000251946	1.91553e-14	Eastern
UG_654	0.0766279	0.47432	0.434078	0.0149638	1.08615e-05	Eastern
UG_574	0.000132341	0.000223929	0.113836	0.885807	3.60678e-16	North_western
UG_582	0.00297055	0.601594	0.395213	0.00022282	6.45888e-16	North_western
UG_590	0.000147925	0.000217785	0.103102	0.896532	1.27906e-15	North_western
UG_598	0.000140441	0.000204194	0.0999274	0.899728	1.14624e-15	North_western
UG_606	0.000147745	0.000236504	0.112045	0.88757	7.57753e-16	North_western
UG_614	8.45771e-05	0.000103206	0.0694994	0.930313	5.55936e-16	North_western
UG_622	0.000122012	0.000202493	0.10846	0.891215	3.02914e-16	North_western
UG_630	0.124255	0.59665	0.269642	0.00793185	0.00152098	North_western
UG_567	0.000116827	0.000198866	0.109522	0.890163	2.212e-16	North_western
UG_639	0.00012187	0.000203325	0.108986	0.890689	2.91958e-16	North_western
UG_647	0.0404973	0.555171	0.39947	0.00486155	1.102e-07	Eastern
UG_655	0.0612142	0.65576	0.279787	0.00323265	6.51098e-06	Eastern
UG_575	0.000131135	0.000181211	0.0926121	0.907076	1.22911e-15	North_western
UG_583	0.00012537	0.000213353	0.112295	0.887366	2.86104e-16	North_western
UG_591	0.000168258	0.000232275	0.101243	0.898356	3.04048e-15	North_western
UG_599	0.00182582	0.00730769	0.529007	0.46186	6.82391e-14	North_western
UG_607	0.00710169	0.0840948	0.845355	0.0634488	1.00581e-12	North_western
UG_615	6.5854e-05	8.34395e-05	0.0658658	0.933985	1.79072e-16	North_western
UG_623	0.00676202	0.0815906	0.848005	0.0636423	7.43731e-13	North_western
UG_631	0.000122523	0.00020309	0.108489	0.891185	3.09886e-16	North_western
UG_568	0.000149452	0.000238135	0.111991	0.887622	8.12839e-16	North_western
UG_640	0.000118909	0.000202632	0.110338	0.889341	2.34208e-16	North_western
UG_648	0.0471481	0.653984	0.296206	0.00266059	7.90279e-07	Eastern
UG_656	0.0102952	0.628052	0.360936	0.000717008	6.63431e-12	Eastern
UG_576	0.000125824	0.000212322	0.111497	0.888165	3.05438e-16	North_western
UG_584	0.000126591	0.000206565	0.10806	0.891607	3.84461e-16	North_western
UG_592	0.000146816	0.000237408	0.112926	0.88669	6.95646e-16	North_western
UG_608	0.000131819	0.000225073	0.114704	0.884939	3.36176e-16	North_western
UG_616	9.15154e-05	0.000143923	0.0926265	0.907138	1.49869e-16	North_western
UG_624	9.77517e-05	0.000138095	0.0851087	0.914655	3.71804e-16	North_western
UG_632	0.000146946	0.000192719	0.0915523	0.908108	2.56797e-15	North_western
UG_569	9.85306e-05	0.000143524	0.0880482	0.91171	3.15777e-16	North_western
UG_641	0.000145357	0.000193066	0.0923671	0.907294	2.28125e-15	North_western
UG_649	0.0581726	0.697059	0.242586	0.00217556	7.09525e-06	Eastern
UG_657	0.0844752	0.5995	0.309578	0.00639385	5.30759e-05	Eastern
UG_577	0.000135067	0.000201374	0.101048	0.898615	8.5147e-16	North_western
UG_585	0.000116219	0.000163381	0.0901923	0.909528	7.14613e-16	North_western
UG_593	0.000124141	0.00021169	0.112127	0.887538	2.7261e-16	North_western
UG_601	0.000107396	0.000145048	0.0841478	0.9156	6.91357e-16	North_western
UG_609	0.000120739	0.000161444	0.0869296	0.912788	1.12161e-15	North_western
UG_617	7.86592e-05	9.20312e-05	0.0647994	0.93503	5.59527e-16	North_western
UG_625	0.000152756	0.000207632	0.096259	0.903381	2.36226e-15	North_western
UG_633	0.000156763	0.000214959	0.0980276	0.901601	2.45536e-15	North_western
UG_570	0.000126283	0.00018243	0.095542	0.904149	8.13103e-16	North_western
UG_642	0.000201124	0.000337598	0.131027	0.868434	1.73495e-15	North_western
UG_650	0.0842983	0.657842	0.253837	0.00392586	9.65939e-05	Eastern
UG_658	0.0870351	0.576632	0.328484	0.00779287	5.61063e-05	Eastern
UG_578	0.000129526	0.000208015	0.107232	0.89243	4.61095e-16	North_western
UG_586	0.000143163	0.000227663	0.110063	0.889566	7.04224e-16	North_western
UG_594	0.000125433	0.000206316	0.108566	0.891102	3.53923e-16	North_western
UG_602	0.00012245	0.000208713	0.111528	0.888141	2.60124e-16	North_western
UG_610	0.00012044	0.000201518	0.108838	0.89084	2.74794e-16	North_western
UG_618	7.49525e-05	0.000100843	0.0734735	0.926351	1.948e-16	North_western
UG_626	0.00700573	0.0827959	0.845916	0.0642821	9.39939e-13	North_western
UG_634	0.000138106	0.000237676	0.117543	0.882081	3.79152e-16	North_western
UG_571	0.000124887	0.000211749	0.111729	0.887934	2.88628e-16	North_western
UG_643	0.00643657	0.608532	0.384535	0.000496452	1.85538e-13	Eastern
UG_651	0.0732425	0.540625	0.37712	0.00900208	1.05544e-05	Eastern
UG_579	0.000106044	0.000135667	0.0792641	0.920494	9.28429e-16	North_western
UG_587	0.000125906	0.000205453	0.107853	0.891816	3.76904e-16	North_western
UG_595	0.000131813	0.00022592	0.115136	0.884506	3.28327e-16	North_western
UG_603	0.000147776	0.000190621	0.0902149	0.909447	2.90671e-15	North_western
UG_611	0.000102115	0.000152944	0.091747	0.907998	3.0174e-16	North_western
UG_619	0.000110356	0.000150662	0.085922	0.913817	7.12514e-16	North_western
UG_627	0.000126232	0.000215919	0.113144	0.886514	2.8417e-16	North_western
UG_635	0.0071371	0.0844325	0.845103	0.0633272	1.03494e-12	North_western
UG_572	0.0001185	0.00015458	0.0841978	0.915529	1.22451e-15	North_western
UG_644	0.0841487	0.656895	0.254908	0.00395494	9.40271e-05	Eastern
UG_652	0.0793084	0.576765	0.336597	0.00730408	2.59734e-05	Eastern
UG_580	9.04711e-05	0.000124682	0.0806779	0.919107	3.28905e-16	North_western
UG_588	0.000135791	0.000195975	0.0979868	0.901681	1.06303e-15	North_western
UG_596	0.000136248	0.000191933	0.0957445	0.903927	1.25122e-15	North_western
UG_604	0.000159925	0.000267042	0.120192	0.879381	7.78089e-16	North_western
UG_612	0.000115643	0.000191716	0.106278	0.893415	2.51182e-16	North_western
UG_620	9.64833e-05	0.000151989	0.0945776	0.905174	1.79448e-16	North_western
UG_628	0.000161291	0.00029562	0.132151	0.867393	4.52577e-16	North_western
UG_636	0.00660842	0.0813652	0.849519	0.0625076	6.29336e-13	North_western
UG_659	0.0846411	0.600818	0.30815	0.00633553	5.46031e-05	Eastern
UG_731	0.00409715	0.579815	0.415718	0.000369864	5.76523e-15	Eastern
UG_739	0.00487525	0.510964	0.483444	0.000716494	1.4249e-14	Eastern
UG_747	0.0168804	0.456577	0.522565	0.00397677	1.01583e-10	Eastern
UG_667	0.0901584	0.56582	0.335289	0.00866366	6.92516e-05	Eastern
UG_675	0.086617	0.694734	0.215624	0.00282086	0.000203735	Eastern
UG_683	0.0354805	0.529603	0.429788	0.00512817	3.48256e-08	Eastern
UG_691	0.00681167	0.472302	0.519542	0.00134418	1.39766e-13	Eastern
UG_699	0.119376	0.591961	0.279509	0.00815252	0.00100057	Eastern
UG_707	0.141246	0.599089	0.246325	0.00784623	0.00549501	Eastern
UG_715	0.151045	0.612003	0.215749	0.00656755	0.0146353	Eastern
UG_723	0.00366737	0.0925399	0.87662	0.0271731	6.04547e-15	Northern
UG_660	0.081256	0.665425	0.249648	0.00359418	7.74223e-05	Eastern
UG_732	0.00804185	0.399606	0.589688	0.00266411	3.9299e-13	Eastern
UG_740	0.0127609	0.505273	0.479846	0.00211984	1.54551e-11	Eastern
UG_748	0.004326	0.533958	0.461178	0.000537472	6.64887e-15	Eastern
UG_668	0.00929284	0.502118	0.48705	0.0015395	1.49885e-12	Eastern
UG_676	0.0439909	0.377203	0.560614	0.0181918	1.13788e-07	Eastern
UG_684	0.00815734	0.587826	0.403274	0.000742993	9.06734e-13	Eastern
UG_692	0.0623057	0.667375	0.267342	0.00296936	8.58044e-06	Eastern
UG_700	0.117911	0.598743	0.274723	0.00766363	0.000958848	Eastern
UG_708	0.144475	0.606519	0.233991	0.00724411	0.00777142	Eastern
UG_716	0.1514	0.60893	0.218632	0.00678808	0.0142504	Eastern
UG_724	0.00327929	0.0638667	0.886203	0.0466508	5.67285e-15	Northern
UG_661	0.0870617	0.578144	0.327033	0.00770424	5.6939e-05	Eastern
UG_733	0.00512114	0.604009	0.390471	0.000399211	3.40848e-14	Eastern
UG_741	0.0212583	0.398662	0.57251	0.00757039	4.91614e-10	Eastern
UG_749	0.00340037	0.105524	0.871418	0.019658	2.7189e-15	Eastern
UG_669	0.0825935	0.603037	0.308198	0.00612614	4.53831e-05	Eastern
UG_677	0.00349711	0.0881423	0.880125	0.0282352	4.68189e-15	Eastern
UG_685	0.0258577	0.432963	0.533895	0.00728374	2.25162e-09	Eastern
UG_693	0.0171026	0.654419	0.327473	0.00100539	3.5087e-10	Eastern
UG_701	2.19116e-12	7.37097e-13	9.00883e-15	5.39104e-16	1	South_western
UG_709	0.00655822	0.501333	0.49105	0.00105896	1.17982e-13	Eastern
UG_717	0.00540769	0.169828	0.81194	0.0128246	3.74469e-14	Northern
UG_725	0.0023816	0.0385786	0.881095	0.0779452	1.68837e-15	Northern
UG_662	0.00710649	0.344818	0.644606	0.0034696	1.53204e-13	Eastern
UG_734	0.00489682	0.583132	0.411532	0.000439797	2.14574e-14	Eastern
UG_742	0.00461472	0.657927	0.337218	0.000241009	2.44334e-14	Eastern
UG_750	0.00707713	0.469003	0.522487	0.00143338	1.82598e-13	Eastern
UG_670	0.0461646	0.109545	0.0243203	0.00100813	0.818961	Eastern
UG_678	0.0629706	0.657768	0.276007	0.00324621	8.38512e-06	Eastern
UG_686	0.0831527	0.659743	0.253186	0.00383068	8.79071e-05	Eastern
UG_694	0.0859047	0.661397	0.248737	0.00384304	0.000118872	Eastern
UG_702	4.89196e-12	1.74711e-12	2.37336e-14	1.41933e-15	1	South_western
UG_710	0.125615	0.571013	0.292191	0.00988028	0.0013007	Eastern
UG_718	0.0590677	0.397137	0.523132	0.0206622	1.13193e-06	Northern
UG_726	0.00658041	0.110209	0.846791	0.0364192	3.24842e-13	Northern
UG_663	0.00314217	0.5834	0.413189	0.00026916	8.61665e-16	Eastern
UG_735	0.00396335	0.562287	0.433348	0.000402303	4.08794e-15	Eastern
UG_743	0.0184593	0.461522	0.515796	0.00422294	1.99476e-10	Eastern
UG_751	0.00710968	0.480438	0.511119	0.00133279	1.96194e-13	Eastern
UG_671	0.0230365	0.608285	0.366761	0.00191748	2.20676e-09	Eastern
UG_679	0.00357806	0.534628	0.46136	0.000433894	1.68562e-15	Eastern
UG_687	0.0815784	0.663232	0.251438	0.00367351	7.79155e-05	Eastern
UG_695	0.0855471	0.655301	0.254998	0.00404805	0.000106281	Eastern
UG_703	6.14693e-12	2.2662e-12	3.10204e-14	1.79883e-15	1	South_western
UG_711	0.093891	0.565233	0.331848	0.00893142	9.69753e-05	Eastern
UG_719	0.0049849	0.472834	0.52123	0.000950782	1.44997e-14	Northern
UG_727	0.0327454	0.606619	0.357891	0.00274479	3.09365e-08	Eastern
UG_664	0.00887482	0.53073	0.459189	0.00120588	1.21655e-12	Eastern
UG_736	0.00526258	0.598496	0.395814	0.000427578	4.00104e-14	Eastern
UG_744	0.0197963	0.458054	0.517497	0.0046523	3.31025e-10	Eastern
UG_752	0.00353685	0.575577	0.420563	0.000323813	1.93528e-15	Eastern
UG_672	0.0100094	0.525191	0.463373	0.00142618	2.85265e-12	Eastern
UG_680	0.0638355	0.663801	0.269238	0.00311551	1.00425e-05	Eastern
UG_688	0.07001	0.674267	0.252667	0.00303142	2.44971e-05	Eastern
UG_696	0.0567993	0.450879	0.478614	0.0137072	9.3774e-07	Eastern
UG_704	1.13377e-12	3.73637e-13	4.00967e-15	2.26282e-16	1	South_western
UG_712	0.00353637	0.112954	0.865474	0.0180356	3.21054e-15	Eastern
UG_720	0.00299416	0.0647264	0.890773	0.0415066	2.8031e-15	Northern
UG_728	0.0436134	0.387257	0.552334	0.016796	1.07469e-07	Eastern
UG_665	0.010209	0.506869	0.481272	0.00165013	3.03782e-12	Eastern
UG_737	0.012806	0.488905	0.495911	0.0023784	1.48601e-11	Eastern
UG_745	0.0124405	0.480046	0.505064	0.00244912	1.16357e-11	Eastern
UG_673	0.00595857	0.600058	0.393498	0.00048449	9.97582e-14	Eastern
UG_681	0.00315682	0.574317	0.422238	0.000288069	8.43187e-16	Eastern
UG_689	0.0358877	0.517878	0.44061	0.00562445	3.58205e-08	Eastern
UG_697	0.00482602	0.583824	0.410919	0.000430743	1.93885e-14	Eastern
UG_705	2.17575e-12	6.95594e-13	9.16923e-15	6.09109e-16	1	South_western
UG_713	0.116582	0.595015	0.279694	0.00787657	0.000832156	Eastern
UG_721	0.00669743	0.243146	0.74263	0.00752726	1.17629e-13	Northern
UG_729	0.0428388	0.372835	0.56602	0.0183062	9.26287e-08	Eastern
UG_666	0.118453	0.59994	0.272996	0.00759786	0.00101263	Eastern
UG_738	0.00696442	0.477939	0.513772	0.00132539	1.67378e-13	Eastern
UG_746	0.0115133	0.504202	0.482372	0.00191247	7.23911e-12	Eastern
UG_674	0.0782331	0.666817	0.25142	0.003472	5.698e-05	Eastern
UG_682	0.0281598	0.479968	0.486127	0.00574581	4.90623e-09	Eastern
UG_690	0.0489677	0.670381	0.278249	0.00240097	1.27186e-06	Eastern
UG_698	0.0194432	0.612226	0.366763	0.00156811	6.41217e-10	Eastern
UG_706	0.092247	0.405529	0.474215	0.0279684	4.0181e-05	Central
UG_714	0.0944839	0.586928	0.310893	0.00757336	0.000122287	Eastern
UG_722	0.0463067	0.321613	0.603386	0.0286939	1.71065e-07	Northern
UG_730	0.00635017	0.379309	0.611961	0.00237945	6.87722e-14	Eastern
UG_753	0.0229512	0.448508	0.522751	0.0057902	9.64262e-10	Eastern
UG_825	0.00455957	0.0485842	0.84597	0.100886	1.318e-13	Northern
UG_833	0.00324997	0.0598659	0.885262	0.0516217	6.12622e-15	Northern
UG_841	0.00449801	0.0404342	0.823888	0.13118	1.96568e-13	Northern
UG_761	0.00331617	0.581197	0.415197	0.000290079	1.2558e-15	Eastern
UG_769	0.0146483	0.345129	0.632671	0.00755253	3.03091e-11	Eastern
UG_777	0.00509471	0.616403	0.378139	0.000363567	3.58576e-14	Eastern
UG_785	0.00533013	0.480409	0.513289	0.000972132	2.41846e-14	Eastern
UG_793	0.0271579	0.448434	0.517529	0.00687953	3.38016e-09	Eastern
UG_801	0.00280442	0.0400078	0.87099	0.0861975	5.32018e-15	Northern
UG_809	0.00235067	0.0228308	0.807983	0.166836	6.66291e-15	Northern
UG_817	0.00456922	0.122942	0.852279	0.02021	1.81044e-14	Northern
UG_754	0.00381359	0.581752	0.414098	0.000337192	3.46894e-15	Eastern
UG_826	0.00360254	0.109648	0.867288	0.0194611	3.87487e-15	Northern
UG_834	0.00208656	0.0201887	0.799729	0.177996	3.82106e-15	Northern
UG_842	0.00469897	0.145531	0.834756	0.015014	1.68592e-14	Northern
UG_762	0.00424258	0.540098	0.455155	0.000504565	5.951e-15	Eastern
UG_770	0.00517104	0.471422	0.522407	0.000999472	1.88301e-14	Eastern
UG_778	0.00386539	0.573598	0.422175	0.00036208	3.64045e-15	Eastern
UG_786	0.00391219	0.574333	0.421389	0.000365062	3.98976e-15	Eastern
UG_794	0.00186819	0.0165021	0.770903	0.210727	3.06982e-15	Northern
UG_802	0.00391137	0.11237	0.863423	0.0202954	6.77678e-15	Northern
UG_810	0.00359383	0.123381	0.857521	0.0155038	3.10481e-15	Northern
UG_818	0.00543223	0.099726	0.859025	0.0358167	9.50976e-14	Northern
UG_755	0.0038073	0.577569	0.418277	0.000346457	3.34087e-15	Eastern
UG_827	0.00435931	0.164026	0.82072	0.0108952	8.16273e-15	Northern
UG_835	0.00344267	0.0841618	0.882203	0.0301924	4.56784e-15	Northern
UG_843	0.00333577	0.111722	0.867651	0.0172915	2.13521e-15	Northern
UG_763	0.00678676	0.491428	0.50061	0.00117574	1.45616e-13	Eastern
UG_771	0.00598921	0.474202	0.518656	0.00115249	5.52042e-14	Eastern
UG_779	0.0368288	0.482876	0.472953	0.00734256	3.74946e-08	Eastern
UG_787	0.0367221	0.489685	0.466606	0.00698648	3.76661e-08	Eastern
UG_795	0.00372703	0.0711235	0.880969	0.0441808	1.16339e-14	Northern
UG_803	0.00494319	0.157876	0.823694	0.0134869	2.15806e-14	Northern
UG_811	0.00131664	0.0094629	0.681375	0.307845	1.3288e-15	Northern
UG_819	0.00361633	0.126414	0.855075	0.0148945	3.12078e-15	Northern
UG_756	0.00691888	0.490025	0.501844	0.00121226	1.66656e-13	Eastern
UG_828	0.00252091	0.0139146	0.668625	0.314939	6.83446e-14	Northern
UG_836	0.00512534	0.138482	0.838224	0.0181691	3.4442e-14	Northern
UG_844	0.00458296	0.143889	0.836583	0.014945	1.42947e-14	Northern
UG_764	0.00762694	0.468501	0.522311	0.00156069	3.14239e-13	Eastern
UG_772	0.0128408	0.519512	0.465711	0.00193692	1.72207e-11	Eastern
UG_780	0.0037904	0.564653	0.43118	0.000376813	2.99833e-15	Eastern
UG_788	0.00680046	0.489748	0.50226	0.00119183	1.46839e-13	Eastern
UG_796	0.0032947	0.117305	0.863851	0.015549	1.79275e-15	Northern
UG_804	0.000517198	0.00178437	0.343458	0.654241	8.94477e-16	Northern
UG_812	0.00418682	0.127128	0.851429	0.0172567	9.01856e-15	Northern
UG_820	0.00490973	0.130346	0.845234	0.0195106	2.77709e-14	Northern
UG_757	0.00473232	0.511864	0.482714	0.000689191	1.15268e-14	Eastern
UG_829	0.0038745	0.104802	0.868426	0.0228974	7.16781e-15	Northern
UG_837	0.00343417	0.0846529	0.882113	0.0297995	4.43404e-15	Northern
UG_845	0.00400952	0.132759	0.848087	0.0151442	6.11975e-15	Northern
UG_765	0.00916155	0.537192	0.452452	0.00119436	1.5839e-12	Eastern
UG_773	0.00470732	0.594999	0.399906	0.000387718	1.73909e-14	Eastern
UG_781	0.00884344	0.326972	0.659141	0.00504307	7.57024e-13	Eastern
UG_789	0.00502094	0.513532	0.48072	0.000727327	1.78382e-14	Eastern
UG_797	0.0052011	0.078775	0.864023	0.0520006	1.11973e-13	Northern
UG_805	0.0035888	0.0830229	0.881063	0.0323248	6.37785e-15	Northern
UG_813	0.00494245	0.115365	0.854907	0.0247854	3.60332e-14	Northern
UG_821	0.00457404	0.040982	0.823886	0.130558	2.15565e-13	Northern
UG_758	0.0353488	0.479255	0.478163	0.00723368	2.71073e-08	Eastern
UG_830	0.00454131	0.153856	0.828646	0.0129567	1.20723e-14	Northern
UG_838	0.00461966	0.148603	0.832634	0.0141438	1.44155e-14	Northern
UG_846	0.00142213	0.010639	0.70132	0.286619	1.60531e-15	Northern
UG_766	0.0221097	0.535927	0.438902	0.00306062	1.03122e-09	Eastern
UG_774	0.00508576	0.525792	0.468444	0.000678854	2.06852e-14	Eastern
UG_782	0.102586	0.556725	0.330439	0.0100574	0.00019293	Eastern
UG_790	0.0273031	0.460911	0.505439	0.00634765	3.64979e-09	Eastern
UG_798	0.00632502	0.131361	0.837152	0.0251627	1.76317e-13	Northern
UG_806	0.00443343	0.131487	0.846884	0.0171956	1.29627e-14	Northern
UG_814	0.00354733	0.116997	0.86253	0.0169254	3.08958e-15	Northern
UG_822	0.00451132	0.0397942	0.821103	0.134592	2.10607e-13	Northern
UG_759	0.0128893	0.47175	0.512669	0.00269177	1.46649e-11	Eastern
UG_831	8.79375e-05	0.000101176	0.0663702	0.933441	9.26878e-16	Northern
UG_839	0.000855828	0.00371681	0.467857	0.52757	2.01072e-15	Northern
UG_767	0.0233231	0.45803	0.513133	0.00551369	1.11711e-09	Eastern
UG_775	0.00549828	0.43696	0.556188	0.00135366	2.66505e-14	Eastern
UG_783	0.0363418	0.470527	0.485239	0.00789154	3.24093e-08	Eastern
UG_791	0.0256638	0.448976	0.518889	0.00647114	2.21844e-09	Eastern
UG_799	0.00415494	0.11046	0.863026	0.0223592	1.08824e-14	Northern
UG_807	0.00451958	0.124313	0.851611	0.0195562	1.6397e-14	Northern
UG_815	0.00406883	0.113931	0.861373	0.0206271	8.83202e-15	Northern
UG_823	0.00412105	0.128066	0.851086	0.016726	7.9344e-15	Northern
UG_760	0.0111728	0.517503	0.469632	0.00169169	6.15491e-12	Eastern
UG_832	0.00485692	0.12993	0.845808	0.0194053	2.5792e-14	Northern
UG_840	0.00559018	0.10606	0.855368	0.0329818	1.044e-13	Northern
UG_768	0.026201	0.398525	0.565881	0.00939284	2.32771e-09	Eastern
UG_776	0.0361048	0.485105	0.471697	0.0070928	3.25307e-08	Eastern
UG_784	0.0048367	0.529871	0.464668	0.000624849	1.46464e-14	Eastern
UG_792	0.00499989	0.48557	0.508555	0.000874917	1.54858e-14	Eastern
UG_800	0.00502708	0.161999	0.819933	0.0130406	2.35017e-14	Northern
UG_808	0.0574803	0.393758	0.528102	0.0206585	9.1128e-07	Northern
UG_816	0.00437156	0.0893691	0.871441	0.0348187	2.365e-14	Northern
UG_824	0.00464996	0.0397406	0.817143	0.138466	2.67936e-13	Northern
UG_847	0.00357178	0.116895	0.862453	0.0170796	3.25356e-15	Northern
UG_919	0.00433942	0.123846	0.852957	0.0188572	1.22491e-14	Northern
UG_927	9.57957e-05	0.000111902	0.0695759	0.930216	1.14388e-15	Northern
UG_935	0.00634755	0.0952861	0.852744	0.0456221	3.31553e-13	Northern
UG_855	0.00269164	0.0516147	0.89096	0.0547335	2.1013e-15	Northern
UG_863	0.00358906	0.117805	0.86169	0.0169168	3.32583e-15	Northern
UG_871	0.00454068	0.136191	0.842789	0.0164793	1.45788e-14	Northern
UG_879	0.000814359	0.00292501	0.40252	0.59374	4.32038e-15	Northern
UG_887	0.00418839	0.0362558	0.815449	0.144107	1.54551e-13	Northern
UG_895	0.00502369	0.130263	0.844693	0.0200197	3.28946e-14	Northern
UG_903	0.00868205	0.14143	0.819437	0.0304513	1.6128e-12	Northern
UG_911	0.00348646	0.0940088	0.877485	0.0250199	4.04409e-15	Northern
UG_848	0.00591062	0.148911	0.826818	0.0183596	8.7231e-14	Northern
UG_920	0.00357336	0.134834	0.848623	0.0129695	2.5755e-15	Northern
UG_928	0.000671402	0.00336951	0.486836	0.509123	3.6606e-16	Northern
UG_936	0.00398119	0.130792	0.849756	0.0154709	5.95406e-15	Northern
UG_856	0.004303	0.132386	0.846878	0.0164332	1.03031e-14	Northern
UG_864	0.000333299	0.000936049	0.252112	0.746619	5.24069e-16	Northern
UG_872	0.00458644	0.135691	0.842945	0.0167778	1.57822e-14	Northern
UG_880	0.00314887	0.0323793	0.832516	0.131956	2.31008e-14	Northern
UG_888	0.00375862	0.151538	0.833828	0.0108752	3.10912e-15	Northern
UG_896	0.000868811	0.00246418	0.340549	0.656118	1.96206e-14	Northern
UG_904	0.0040008	0.124581	0.854333	0.0170852	6.69104e-15	Northern
UG_912	0.00419909	0.120943	0.85581	0.0190483	1.00266e-14	Northern
UG_849	0.00339628	0.104582	0.872056	0.0199652	2.73897e-15	Northern
UG_921	0.0030224	0.607783	0.388977	0.000217449	7.64018e-16	Northern
UG_929	0.00275648	0.62068	0.376385	0.000179216	4.30398e-16	Northern
UG_937	0.000595212	0.00222424	0.380821	0.616359	1.01165e-15	Northern
UG_857	0.00494436	0.134766	0.841858	0.0184311	2.76664e-14	Northern
UG_865	0.0044553	0.0397302	0.822381	0.133433	1.91904e-13	Northern
UG_873	0.00117938	0.00416943	0.438501	0.55615	2.07067e-14	Northern
UG_881	0.00445164	0.119533	0.85528	0.0207354	1.56984e-14	Northern
UG_889	0.00378332	0.119169	0.859532	0.0175162	4.79422e-15	Northern
UG_897	0.00404532	0.125738	0.853231	0.0169853	7.14333e-15	Northern
UG_905	0.00436797	0.129646	0.848595	0.0173904	1.19e-14	Northern
UG_913	0.00364107	0.117475	0.86161	0.0172732	3.71251e-15	Northern
UG_850	0.00088694	0.0040413	0.487629	0.507443	1.83885e-15	Northern
UG_922	0.00464727	0.160718	0.822465	0.0121704	1.33986e-14	Northern
UG_930	0.00399138	0.151453	0.832933	0.0116231	4.82097e-15	Northern
UG_938	0.00448866	0.156442	0.826695	0.0123738	1.0817e-14	Northern
UG_858	0.00423463	0.14966	0.833413	0.012692	7.55515e-15	Northern
UG_866	0.00354547	0.107244	0.869265	0.019945	3.58649e-15	Northern
UG_874	0.007778	0.126139	0.832353	0.0337305	8.73193e-13	Northern
UG_882	0.00401477	0.116576	0.859941	0.0194689	7.69132e-15	Northern
UG_890	0.039848	0.253113	0.663972	0.0430672	6.51566e-08	Northern
UG_898	0.00366975	0.114931	0.863238	0.0181611	4.08379e-15	Northern
UG_906	0.00594398	0.197384	0.786268	0.010404	6.13495e-14	Northern
UG_914	0.0030495	0.582179	0.414509	0.000262604	6.88514e-16	Northern
UG_851	0.00263215	0.0413787	0.879133	0.0768562	3.01952e-15	Northern
UG_923	0.000597757	0.00277972	0.448715	0.547907	3.32569e-16	Northern
UG_931	0.00307447	0.596104	0.400581	0.000240528	7.98524e-16	Northern
UG_939	0.000574989	0.0021648	0.379381	0.617879	8.48252e-16	Northern
UG_859	0.00382403	0.135489	0.84686	0.0138275	4.19073e-15	Northern
UG_867	0.00445403	0.0399342	0.823196	0.132416	1.88674e-13	Northern
UG_875	0.00467659	0.0419603	0.824717	0.128646	2.3958e-13	Northern
UG_883	0.000702299	0.00304086	0.444282	0.551975	9.14598e-16	Northern
UG_891	0.00318438	0.117661	0.864255	0.0148997	1.39091e-15	Northern
UG_899	0.00489425	0.167219	0.816007	0.01188	1.84744e-14	Northern
UG_907	0.000116787	0.000142075	0.0780056	0.921736	1.80156e-15	Northern
UG_915	0.00357515	0.119501	0.860532	0.016392	3.15467e-15	Northern
UG_852	0.0583849	0.394903	0.525934	0.0207768	1.03074e-06	Northern
UG_924	0.00354331	0.109794	0.867593	0.0190697	3.42392e-15	Northern
UG_932	0.00279688	0.609887	0.38712	0.000196627	4.42273e-16	Northern
UG_940	8.70536e-05	9.9555e-05	0.065713	0.9341	9.28838e-16	Northern
UG_860	0.00468825	0.116786	0.855626	0.0228997	2.39147e-14	Northern
UG_868	0.0029643	0.0224781	0.769332	0.205226	4.47659e-14	Northern
UG_876	0.000793971	0.00223885	0.330142	0.666825	1.42626e-14	Northern
UG_884	0.00769188	0.126758	0.832511	0.033039	7.9691e-13	Northern
UG_892	0.0038219	0.103822	0.869391	0.0229642	6.59603e-15	Northern
UG_900	0.00433824	0.131204	0.847589	0.016869	1.10987e-14	Northern
UG_908	0.000934126	0.00511118	0.554371	0.439584	9.61091e-16	Northern
UG_916	0.00437435	0.142165	0.838907	0.0145529	1.03643e-14	Northern
UG_853	0.00458355	0.161997	0.82162	0.011799	1.19774e-14	Northern
UG_925	0.000570969	0.00202865	0.361779	0.635622	1.12385e-15	Northern
UG_933	0.00351943	0.11707	0.862648	0.0167619	2.91318e-15	Northern
UG_861	0.0583527	0.398912	0.522547	0.0201873	1.03176e-06	Northern
UG_869	0.00752649	0.126626	0.833483	0.0323649	6.79624e-13	Northern
UG_877	0.00441631	0.0398168	0.823778	0.131989	1.78054e-13	Northern
UG_885	0.00436732	0.146077	0.835786	0.0137701	9.81994e-15	Northern
UG_893	0.00394939	0.0974407	0.87187	0.0267399	9.44924e-15	Northern
UG_901	0.00429254	0.118348	0.857034	0.0203248	1.22318e-14	Northern
UG_909	0.00312559	0.582025	0.414579	0.000270149	8.22236e-16	Northern
UG_917	0.00309257	0.588827	0.407825	0.000254689	7.94659e-16	Northern
UG_854	0.00246065	0.0216451	0.790057	0.185837	1.13692e-14	Northern
UG_926	0.00344238	0.121711	0.859655	0.0151916	2.31966e-15	Northern
UG_934	0.00505037	0.147978	0.83127	0.0157018	2.78373e-14	Northern
UG_862	0.00636128	0.0953768	0.852616	0.0456456	3.36287e-13	Northern
UG_870	0.00355437	0.116919	0.862543	0.0169834	3.13832e-15	Northern
UG_878	0.00448815	0.0397849	0.821697	0.13403	2.02434e-13	Northern
UG_886	0.0035857	0.0417641	0.852896	0.101754	3.11024e-14	Northern
UG_894	0.00104878	0.00351053	0.408512	0.586929	1.70998e-14	Northern
UG_902	0.00126939	0.00917062	0.679099	0.310461	1.10644e-15	Northern
UG_910	0.000106915	0.000131337	0.0762743	0.923487	1.23435e-15	Northern
UG_918	0.000100565	0.000121346	0.0732265	0.926552	1.1093e-15	Northern
UG_941	0.00443858	0.129734	0.848157	0.0176696	1.33669e-14	Northern
UG_1013	0.0729659	0.581267	0.33911	0.00664348	1.35918e-05	Eastern
UG_1021	0.0044909	0.0390583	0.818747	0.137704	2.14571e-13	Northern
UG_1029	0.00423212	0.136705	0.8439	0.0151633	8.66251e-15	Northern
UG_949	0.00298384	0.616927	0.379888	0.00020094	7.43179e-16	Northern
UG_957	0.00498541	0.148274	0.831317	0.0154233	2.52441e-14	Northern
UG_965	0.00382238	0.573752	0.422068	0.000357257	3.36e-15	Eastern
UG_973	0.0673302	0.699997	0.23031	0.00233752	2.4935e-05	Eastern
UG_981	0.00286332	0.58368	0.413214	0.000242383	4.40463e-16	Eastern
UG_989	0.0059616	0.474031	0.518859	0.00114799	5.33512e-14	Eastern
UG_997	0.0187208	0.613182	0.366599	0.00149784	4.87351e-10	Eastern
UG_1005	0.103269	0.605769	0.283822	0.00682561	0.0003149	Eastern
UG_942	0.00268927	0.545152	0.451864	0.000294469	2.24863e-16	Northern
UG_1014	0.00483626	0.638607	0.356264	0.000292612	2.91568e-14	Eastern
UG_1022	0.000473437	0.00173383	0.351319	0.646473	4.58334e-16	Northern
UG_1030	0.0034788	0.106839	0.87	0.0196822	3.14223e-15	Northern
UG_950	0.00366476	0.151106	0.834589	0.0106403	2.59718e-15	Northern
UG_958	0.00453316	0.136841	0.842328	0.0162978	1.42927e-14	Northern
UG_966	0.0417795	0.684148	0.272201	0.00187168	4.24418e-07	Eastern
UG_974	0.00349883	0.58365	0.412548	0.000302599	1.88027e-15	Eastern
UG_982	0.00306477	0.603628	0.39308	0.000227377	8.21067e-16	Eastern
UG_990	0.00551176	0.527228	0.466525	0.000734376	3.73419e-14	Eastern
UG_998	0.00320284	0.615057	0.38152	0.000220211	1.22454e-15	Eastern
UG_1006	0.102533	0.606571	0.283842	0.00675629	0.000298147	Eastern
UG_943	0.00102862	0.00589542	0.581105	0.411971	1.17295e-15	Northern
UG_1015	0.00662809	0.606325	0.386526	0.000520645	2.26148e-13	Eastern
UG_1023	0.00486849	0.168555	0.814954	0.0116225	1.75797e-14	Northern
UG_1031	0.00354174	0.136192	0.847671	0.0125952	2.37575e-15	Northern
UG_951	0.0118003	0.151762	0.799938	0.0364992	1.39899e-11	Northern
UG_959	0.00442062	0.138853	0.84131	0.0154161	1.16177e-14	Northern
UG_967	0.00320543	0.613858	0.382714	0.000222291	1.22112e-15	Eastern
UG_975	0.00281083	0.598108	0.398866	0.00021478	4.22864e-16	Eastern
UG_983	0.00330137	0.625493	0.370995	0.000211363	1.64794e-15	Eastern
UG_991	0.00894341	0.613569	0.376804	0.000684224	2.12024e-12	Eastern
UG_999	0.00421808	0.132849	0.846957	0.0159751	8.85509e-15	Eastern
UG_1007	0.0880166	0.702453	0.206637	0.00262842	0.000265818	Eastern
UG_944	0.0045324	0.139851	0.84	0.0156164	1.37863e-14	Northern
UG_1016	0.00535787	0.540334	0.453657	0.000651244	3.24013e-14	Eastern
UG_1024	0.00343556	0.0718251	0.884812	0.0399269	6.22409e-15	Northern
UG_1032	0.00534379	0.100759	0.85934	0.0345572	8.25354e-14	Northern
UG_952	0.000618793	0.00225446	0.377437	0.61969	1.34911e-15	Northern
UG_960	0.00962999	0.193616	0.778578	0.0181759	2.15396e-12	Northern
UG_968	0.00486174	0.610187	0.38459	0.000360975	2.44009e-14	Eastern
UG_976	0.0103621	0.684215	0.30495	0.000472634	1.15393e-11	Eastern
UG_984	0.00338976	0.10598	0.871196	0.0194341	2.63687e-15	Eastern
UG_992	0.00328216	0.614929	0.381563	0.00022645	1.46063e-15	Eastern
UG_1000	0.00306687	0.634187	0.362563	0.00018301	1.03368e-15	Eastern
UG_1008	0.00719149	0.658688	0.333731	0.000388624	6.22244e-13	Eastern
UG_945	0.00917276	0.18735	0.785001	0.0184762	1.57298e-12	Northern
UG_1017	0.0115488	0.572814	0.414437	0.00119941	1.04964e-11	Eastern
UG_1025	0.00506012	0.151836	0.828152	0.014952	2.71403e-14	Northern
UG_1033	0.00171073	0.0172593	0.795299	0.185731	1.30286e-15	Northern
UG_953	0.00308096	0.5914	0.40527	0.000249133	7.86222e-16	Northern
UG_961	0.0092164	0.187836	0.784477	0.0184708	1.62322e-12	Northern
UG_969	0.00345769	0.62189	0.374424	0.000228251	2.24254e-15	Eastern
UG_977	0.00327062	0.596715	0.399758	0.000256452	1.25481e-15	Eastern
UG_985	0.00766524	0.576591	0.414993	0.000750973	5.36644e-13	Eastern
UG_993	0.0921729	0.580054	0.319806	0.00787354	9.34492e-05	Eastern
UG_1001	0.0879183	0.706251	0.203024	0.00252691	0.000280163	Eastern
UG_1009	0.00321175	0.584074	0.41244	0.000274476	1.01403e-15	Eastern
UG_946	0.0032668	0.122594	0.859983	0.0141556	1.56392e-15	Northern
UG_1018	0.0422791	0.661413	0.294026	0.0022813	3.62503e-07	Eastern
UG_1026	0.00540225	0.101729	0.858522	0.0343472	8.78143e-14	Northern
UG_1034	0.00509354	0.109418	0.857244	0.0282443	4.95314e-14	Northern
UG_954	0.00163201	0.0196089	0.828181	0.150578	5.99735e-16	Northern
UG_962	0.00359168	0.103295	0.871419	0.0216948	4.22075e-15	Northern
UG_970	0.0108522	0.643999	0.344474	0.00067471	1.11284e-11	Eastern
UG_978	0.00311927	0.600505	0.396139	0.000236993	9.13225e-16	Eastern
UG_986	0.00315183	0.601692	0.394918	0.000237741	9.92517e-16	Eastern
UG_994	0.00235186	0.597105	0.400365	0.000177514	1.15637e-16	Eastern
UG_1002	0.011703	0.707694	0.280158	0.000444785	3.65092e-11	Eastern
UG_1010	0.00410379	0.585322	0.410218	0.000356648	6.03687e-15	Eastern
UG_947	0.00432844	0.122463	0.853994	0.0192144	1.22566e-14	Northern
UG_1019	0.00343411	0.617718	0.378614	0.000233378	2.06912e-15	Eastern
UG_1027	0.00416542	0.0930686	0.872005	0.0307611	1.52798e-14	Northern
UG_955	0.00503188	0.159702	0.821831	0.0134349	2.41626e-14	Northern
UG_963	0.0033628	0.0221826	0.744934	0.229521	1.30349e-13	Northern
UG_971	0.00308373	0.607263	0.38943	0.00022315	8.80439e-16	Eastern
UG_979	0.00816383	0.530278	0.460453	0.00110482	6.60193e-13	Eastern
UG_987	0.00267078	0.632163	0.365007	0.00015937	3.73749e-16	Eastern
UG_995	0.0202872	0.710411	0.268538	0.000763485	2.26973e-09	Eastern
UG_1003	0.0038087	0.61946	0.376473	0.000258377	4.43917e-15	Eastern
UG_1011	0.101766	0.604025	0.287062	0.00687424	0.000272143	Eastern
UG_948	0.00456957	0.128292	0.848511	0.0186271	1.68511e-14	Northern
UG_1020	0.00279985	0.587555	0.409415	0.000230172	3.8374e-16	Eastern
UG_1028	0.000455487	0.00171322	0.354961	0.64287	3.41135e-16	Northern
UG_956	0.00312564	0.600656	0.395981	0.000237278	9.27767e-16	Northern
UG_964	0.0450727	0.652024	0.300302	0.00260061	5.43597e-07	Eastern
UG_972	0.013074	0.587864	0.39783	0.00123223	2.87056e-11	Eastern
UG_980	0.00378033	0.653363	0.342656	0.000200285	5.51792e-15	Eastern
UG_988	0.0156435	0.570925	0.411755	0.00167667	9.67133e-11	Eastern
UG_996	0.00314335	0.608509	0.388121	0.000225929	1.02027e-15	Eastern
UG_1004	0.0996452	0.603354	0.289939	0.00683717	0.000225015	Eastern
UG_1012	0.0215886	0.698833	0.278683	0.000894779	3.16175e-09	Eastern
UG_1035	0.000779725	0.00451686	0.552064	0.44264	3.45607e-16	Northern
UG_1107	0.00402986	0.126075	0.853067	0.0168286	6.91506e-15	Northern
UG_1115	0.00349717	0.0706055	0.883994	0.0419035	7.36433e-15	Northern
UG_1123	0.00360528	0.131182	0.851397	0.0138164	2.87219e-15	Northern
UG_1043	0.00762497	0.123716	0.834397	0.034262	7.80615e-13	Northern
UG_1051	0.00643635	0.0939922	0.852166	0.0474053	3.78305e-13	Northern
UG_1059	0.00107664	0.00798721	0.66966	0.321276	4.79282e-16	Northern
UG_1067	0.00518242	0.146482	0.831865	0.0164708	3.41592e-14	Northern
UG_1075	0.00462165	0.04919	0.845959	0.100229	1.4153e-13	Northern
UG_1083	0.00502434	0.128032	0.846246	0.0206981	3.39001e-14	Northern
UG_1091	0.00407385	0.134032	0.846771	0.0151232	6.76891e-15	Northern
UG_1099	0.00455367	0.122189	0.852883	0.0203738	1.7845e-14	Northern
UG_1036	0.00395531	0.123478	0.8554	0.0171669	6.24723e-15	Northern
UG_1108	0.00435728	0.11998	0.855541	0.0201226	1.333e-14	Northern
UG_1116	0.00179919	0.0221737	0.837933	0.138095	8.89531e-16	Northern
UG_1124	0.00409079	0.121877	0.855781	0.0182511	8.17214e-15	Northern
UG_1044	0.00454349	0.040218	0.82186	0.133378	2.15928e-13	Northern
UG_1052	0.00505134	0.0849574	0.865745	0.044246	7.66488e-14	Northern
UG_1060	0.00349719	0.103836	0.871787	0.0208799	3.43857e-15	Northern
UG_1068	0.000745125	0.00378562	0.503076	0.492393	5.29814e-16	Northern
UG_1076	0.000843825	0.0034059	0.442756	0.552995	2.73828e-15	Northern
UG_1084	0.00435493	0.13481	0.844765	0.0160701	1.09201e-14	Northern
UG_1092	0.00545096	0.162076	0.818255	0.0142184	4.24303e-14	Northern
UG_1100	0.004264	0.121066	0.855343	0.0193265	1.11992e-14	Northern
UG_1037	0.00382227	0.118891	0.859498	0.0177896	5.18808e-15	Northern
UG_1109	0.000612745	0.0023696	0.394148	0.60287	9.47417e-16	Northern
UG_1117	0.00464538	0.132836	0.844792	0.0177269	1.79411e-14	Northern
UG_1125	0.00551232	0.136919	0.83749	0.0200779	5.98306e-14	Northern
UG_1045	0.00420928	0.139713	0.841632	0.0144459	8.0431e-15	Northern
UG_1053	0.00387679	0.0801102	0.878667	0.0373462	1.21347e-14	Northern
UG_1061	0.00407434	0.134744	0.846212	0.0149698	6.71717e-15	Northern
UG_1069	0.00323703	0.103548	0.873897	0.0193176	1.96193e-15	Northern
UG_1077	0.00316835	0.102054	0.87538	0.0193978	1.72167e-15	Northern
UG_1085	0.00361247	0.123804	0.857095	0.0154883	3.2059e-15	Northern
UG_1093	0.000678189	0.00263133	0.406144	0.590547	1.3945e-15	Northern
UG_1101	0.00345889	0.101318	0.873622	0.0216017	3.31743e-15	Northern
UG_1038	0.00420276	0.127526	0.851048	0.0172232	9.2244e-15	Northern
UG_1110	0.0039015	0.119525	0.858571	0.0180029	5.97358e-15	Northern
UG_1118	0.00302006	0.103224	0.875723	0.0180332	1.18774e-15	Northern
UG_1126	0.000536107	0.00192036	0.357659	0.639884	8.40217e-16	Northern
UG_1046	0.00361543	0.0931309	0.876798	0.0264555	5.37715e-15	Northern
UG_1054	0.00294111	0.0391158	0.864516	0.093427	8.10765e-15	Northern
UG_1062	0.00458052	0.137359	0.8417	0.0163603	1.5328e-14	Northern
UG_1070	0.00490519	0.127713	0.847111	0.020271	2.85472e-14	Northern
UG_1086	0.00084731	0.00513635	0.576994	0.417022	3.99907e-16	Northern
UG_1094	0.000653299	0.00349566	0.504744	0.491107	2.39905e-16	Northern
UG_1102	0.00436485	0.135884	0.843888	0.0158624	1.09616e-14	Northern
UG_1039	0.00372166	0.114699	0.863071	0.0185083	4.54182e-15	Northern
UG_1111	0.000963803	0.00472934	0.521817	0.472489	1.81791e-15	Northern
UG_1119	0.0031715	0.0600685	0.886696	0.0500643	5.06645e-15	Northern
UG_1127	0.00345484	0.0723338	0.884545	0.039666	6.39177e-15	Northern
UG_1047	0.00578029	0.119097	0.847575	0.0275478	1.07838e-13	Northern
UG_1055	0.00417892	0.118645	0.857521	0.0196555	1.00049e-14	Northern
UG_1063	0.00483038	0.137912	0.840071	0.017187	2.24629e-14	Northern
UG_1071	0.00491519	0.0624452	0.859951	0.0726887	1.24339e-13	Northern
UG_1079	0.00486615	0.136269	0.841132	0.0177327	2.41747e-14	Northern
UG_1087	0.0036541	0.100801	0.872419	0.0231254	5.00956e-15	Northern
UG_1095	0.00376469	0.113069	0.863913	0.0192533	5.06605e-15	Northern
UG_1103	0.00475066	0.0421111	0.823372	0.129766	2.68054e-13	Northern
UG_1040	0.00367674	0.112431	0.86492	0.0189728	4.30359e-15	Northern
UG_1112	0.00314917	0.0745642	0.888151	0.0341353	3.02317e-15	Northern
UG_1120	0.00434484	0.113478	0.859885	0.0222922	1.43956e-14	Northern
UG_1128	0.00391085	0.122145	0.856628	0.0173159	5.85813e-15	Northern
UG_1048	0.00443607	0.045042	0.840111	0.110411	1.30637e-13	Northern
UG_1056	0.000475169	0.00170733	0.34633	0.651487	5.15446e-16	Northern
UG_1064	0.00345739	0.105769	0.870849	0.0199253	3.05819e-15	Northern
UG_1072	0.00672197	0.10045	0.848801	0.0440264	4.56588e-13	Northern
UG_1080	0.00134421	0.0100152	0.694381	0.294259	1.26621e-15	Northern
UG_1088	0.00642213	0.146904	0.826073	0.0206006	1.63892e-13	Northern
UG_1096	0.00291012	0.0395559	0.866635	0.0908993	7.26247e-15	Northern
UG_1104	0.00409819	0.120624	0.856627	0.0186513	8.4288e-15	Northern
UG_1041	0.0039518	0.107645	0.866158	0.0222449	7.89206e-15	Northern
UG_1113	0.00318868	0.0949818	0.87951	0.0223198	2.05972e-15	Northern
UG_1121	0.00425614	0.0709303	0.873973	0.0508406	3.1469e-14	Northern
UG_1049	0.00181895	0.015316	0.756782	0.226083	3.19918e-15	Northern
UG_1057	0.00555668	0.0869302	0.860669	0.0468445	1.48669e-13	Northern
UG_1065	0.00138358	0.00907416	0.658393	0.33115	2.38899e-15	Northern
UG_1073	0.00390555	0.140008	0.842821	0.0132654	4.64045e-15	Northern
UG_1081	0.00363978	0.045964	0.861443	0.0889529	2.71423e-14	Northern
UG_1089	0.00343667	0.0508214	0.874078	0.0716637	1.36621e-14	Northern
UG_1097	0.00449333	0.0398568	0.821833	0.133817	2.03205e-13	Northern
UG_1105	0.00396753	0.115739	0.860805	0.0194878	7.14179e-15	Northern
UG_1042	0.00109654	0.00672121	0.610648	0.381534	1.14982e-15	Northern
UG_1114	0.000505791	0.00212853	0.398979	0.598386	2.84046e-16	Northern
UG_1122	0.00378776	0.0855072	0.87826	0.0324449	8.95464e-15	Northern
UG_1050	0.00490403	0.155944	0.825446	0.0137054	2.07369e-14	Northern
UG_1058	0.00354456	0.0492053	0.869431	0.0778191	1.86857e-14	Northern
UG_1066	0.00372195	0.113562	0.863853	0.0188627	4.62428e-15	Northern
UG_1074	0.000703498	0.0030891	0.44895	0.547257	8.58057e-16	Northern
UG_1082	0.00212634	0.0223381	0.817611	0.157925	3.22722e-15	Northern
UG_1090	0.00386194	0.128446	0.852187	0.0155054	4.91179e-15	Northern
UG_1098	0.00437226	0.139179	0.841284	0.0151646	1.06805e-14	Northern
UG_1106	0.00510191	0.114609	0.854338	0.0259509	4.60607e-14	Northern
UG_1129	0.00485025	0.13714	0.840557	0.0174527	2.33594e-14	Northern
UG_1201	0.00218299	0.0112433	0.631795	0.354778	4.7994e-14	North_western
UG_1209	0.0081492	0.0927772	0.837656	0.0614177	2.28478e-12	North_western
UG_1217	0.00850283	0.0947632	0.834987	0.0617474	3.00571e-12	North_western
UG_1137	0.00399868	0.134935	0.846437	0.0146291	5.84433e-15	Northern
UG_1145	0.0420822	0.259968	0.655194	0.0427548	9.63146e-08	Northern
UG_1153	0.00500042	0.059646	0.855713	0.0796409	1.58286e-13	Northern
UG_1161	0.00329959	0.140013	0.845644	0.0110427	1.35792e-15	Northern
UG_1169	0.00779849	0.13037	0.830041	0.0317906	8.39218e-13	Northern
UG_1177	0.000592085	0.00162636	0.295824	0.701957	5.31056e-15	Northern
UG_1185	8.65742e-05	0.000103996	0.0689783	0.930831	6.67422e-16	North_western
UG_1193	0.00036648	0.000866089	0.222538	0.776229	2.03883e-15	North_western
UG_1130	0.00376251	0.120425	0.858746	0.0170669	4.52293e-15	Northern
UG_1202	0.000472796	0.00166918	0.340932	0.656926	5.56172e-16	North_western
UG_1210	0.000638382	0.00253013	0.406044	0.590787	9.81e-16	North_western
UG_1218	8.78484e-05	0.000108278	0.071206	0.928598	5.97804e-16	North_western
UG_1138	0.0081062	0.131463	0.827853	0.0325773	1.10151e-12	Northern
UG_1146	0.0408083	0.256395	0.659974	0.0428232	7.71506e-08	Northern
UG_1154	0.00419762	0.13067	0.848723	0.0164098	8.7806e-15	Northern
UG_1162	0.00353236	0.148104	0.837724	0.01064	2.04723e-15	Northern
UG_1170	0.00437534	0.124431	0.85234	0.0188538	1.29077e-14	Northern
UG_1178	0.00365399	0.1251	0.855877	0.0153693	3.42495e-15	Northern
UG_1186	0.00683081	0.0803259	0.846842	0.0660012	8.31628e-13	North_western
UG_1194	0.00637505	0.0768539	0.850333	0.0664379	5.46031e-13	North_western
UG_1131	0.00407431	0.116949	0.859318	0.0196591	8.51965e-15	Northern
UG_1203	8.22029e-05	0.000103996	0.0713682	0.928446	3.99764e-16	North_western
UG_1211	0.000701285	0.00270881	0.408434	0.588156	1.63125e-15	North_western
UG_1219	0.000111837	0.000177142	0.100314	0.899397	2.95498e-16	North_western
UG_1139	0.00411924	0.0259387	0.748883	0.221059	3.95031e-13	Northern
UG_1147	0.0407208	0.258572	0.658741	0.0419659	7.51876e-08	Northern
UG_1155	0.00154427	0.0119308	0.718752	0.267773	2.06205e-15	Northern
UG_1163	0.00418292	0.123142	0.854348	0.0183273	9.45156e-15	Northern
UG_1171	0.00398039	0.109957	0.864521	0.0215413	8.00796e-15	Northern
UG_1179	0.00405303	0.124212	0.85431	0.0174244	7.3938e-15	Northern
UG_1187	0.00670405	0.0786741	0.847514	0.0671078	7.56905e-13	North_western
UG_1195	0.000772624	0.00209469	0.317014	0.680119	1.59302e-14	North_western
UG_1132	0.00753601	0.161027	0.811065	0.0203719	4.60382e-13	Northern
UG_1204	0.00141887	0.00546379	0.487077	0.506041	2.87894e-14	North_western
UG_1212	0.000646222	0.00248177	0.397786	0.599086	1.21371e-15	North_western
UG_1220	0.0102805	0.122604	0.819851	0.0472644	7.36645e-12	North_western
UG_1140	0.00743313	0.124956	0.834858	0.0327525	6.34611e-13	Northern
UG_1148	0.00399111	0.13258	0.84832	0.0151086	5.93048e-15	Northern
UG_1156	0.000918784	0.00438322	0.506872	0.487826	1.70389e-15	Northern
UG_1164	0.00366961	0.111497	0.8656	0.0192342	4.30574e-15	Northern
UG_1172	0.0053628	0.160384	0.819984	0.0142685	3.82438e-14	Northern
UG_1180	0.00511015	0.123477	0.848829	0.0225845	4.08492e-14	Northern
UG_1188	0.0055538	0.0550389	0.839489	0.0999182	4.32522e-13	North_western
UG_1196	0.000116059	0.000147719	0.0814974	0.918239	1.32576e-15	North_western
UG_1133	0.00553991	0.103741	0.856697	0.0340216	1.01868e-13	Northern
UG_1205	0.000155961	0.000265279	0.121323	0.878256	6.33819e-16	North_western
UG_1213	0.00030729	0.000637072	0.185889	0.813167	2.29243e-15	North_western
UG_1221	0.0101323	0.118169	0.821902	0.0497965	7.10124e-12	North_western
UG_1141	0.00514466	0.152396	0.827349	0.0151104	3.0465e-14	Northern
UG_1149	0.00160055	0.015134	0.775219	0.208046	1.18303e-15	Northern
UG_1157	0.00240581	0.0171672	0.737527	0.2429	2.09341e-14	Northern
UG_1165	0.00761328	0.128162	0.832205	0.0320197	7.24045e-13	Northern
UG_1173	0.0054671	0.075021	0.860072	0.0594396	1.81284e-13	Northern
UG_1181	0.00462799	0.0413047	0.823646	0.130421	2.30977e-13	Northern
UG_1189	0.00997027	0.115404	0.823493	0.0511322	6.59568e-12	North_western
UG_1197	9.58513e-05	0.000128315	0.0799989	0.919777	4.85742e-16	North_western
UG_1134	0.00426227	0.064292	0.871287	0.0601592	3.96644e-14	Northern
UG_1206	0.00361673	0.0277829	0.785444	0.183157	1.10043e-13	North_western
UG_1214	0.0011761	0.00548187	0.528137	0.465205	5.31176e-15	North_western
UG_1222	0.0008404	0.0023277	0.330791	0.666041	1.96216e-14	North_western
UG_1142	0.00769586	0.130677	0.830411	0.0312168	7.57621e-13	Northern
UG_1150	0.00745534	0.126296	0.834045	0.0322044	6.36429e-13	Northern
UG_1158	0.00151203	0.00913485	0.642197	0.347157	4.9446e-15	Northern
UG_1166	0.00524735	0.136104	0.839378	0.0192703	4.20963e-14	Northern
UG_1174	9.82395e-05	0.000114985	0.0703681	0.929419	1.23622e-15	Northern
UG_1182	0.000479691	0.00168343	0.340713	0.657124	6.07895e-16	North_western
UG_1190	0.000734846	0.00291577	0.421887	0.574462	1.71196e-15	North_western
UG_1198	0.000105751	0.000136418	0.0798555	0.919902	8.72595e-16	North_western
UG_1135	0.00323864	0.0604324	0.885707	0.0506223	5.8437e-15	Northern
UG_1207	9.48356e-05	0.000117484	0.0736204	0.926167	7.61635e-16	North_western
UG_1215	0.000621277	0.00182756	0.317973	0.679578	4.36713e-15	North_western
UG_1143	0.0408124	0.251164	0.663264	0.0447595	7.90353e-08	Northern
UG_1151	0.00459615	0.166198	0.81797	0.0112359	1.17832e-14	Northern
UG_1159	0.00476045	0.127454	0.848077	0.0197086	2.29965e-14	Northern
UG_1167	0.00748996	0.125536	0.834246	0.0327277	6.65852e-13	Northern
UG_1175	0.00154966	0.00933665	0.644035	0.345079	5.57018e-15	Northern
UG_1183	0.00384027	0.0243171	0.745	0.226843	2.79159e-13	North_western
UG_1191	0.0103384	0.122691	0.8195	0.0474709	7.67282e-12	North_western
UG_1199	0.000163663	0.00026096	0.115763	0.883812	1.12511e-15	North_western
UG_1136	0.00454283	0.0402869	0.822139	0.133032	2.14623e-13	Northern
UG_1208	7.65785e-05	9.18491e-05	0.065821	0.934011	4.34494e-16	North_western
UG_1216	0.003654	0.0282499	0.78741	0.180686	1.13202e-13	North_western
UG_1144	0.0407766	0.253312	0.661993	0.043918	7.77385e-08	Northern
UG_1152	0.00529595	0.14608	0.831674	0.0169502	4.02046e-14	Northern
UG_1160	0.00353031	0.145055	0.840332	0.0110826	2.10381e-15	Northern
UG_1168	0.00372314	0.101507	0.871482	0.0232881	5.67367e-15	Northern
UG_1176	0.00278817	0.013994	0.649913	0.333305	1.56756e-13	Northern
UG_1184	8.9283e-05	0.000131929	0.0861863	0.913592	2.02512e-16	North_western
UG_1192	0.00771807	0.0956609	0.841436	0.0551846	1.42075e-12	North_western
UG_1200	0.000126689	0.000186189	0.097323	0.902364	7.38984e-16	North_western
UG_1223	0.000116692	0.000180158	0.099276	0.900427	4.04079e-16	North_western
UG_1295	0.0306731	0.220913	0.703625	0.0447883	1.04079e-08	North_western
UG_1303	0.000488421	0.00120774	0.254282	0.744022	4.62824e-15	North_western
UG_1311	0.00669302	0.0796046	0.848017	0.0656854	7.27775e-13	North_western
UG_1231	0.000249599	0.000595989	0.197863	0.801291	4.57238e-16	North_western
UG_1239	0.000160848	0.000237652	0.106632	0.892969	1.69383e-15	North_western
UG_1247	0.000159363	0.000244642	0.110418	0.889178	1.29191e-15	North_western
UG_1255	0.00308053	0.0168119	0.685282	0.294825	1.75486e-13	North_western
UG_1263	0.000118559	0.00017496	0.095411	0.904296	5.66987e-16	North_western
UG_1271	0.000152294	0.000274098	0.127204	0.872369	4.10545e-16	North_western
UG_1279	0.0872996	0.662485	0.246239	0.00383816	0.00013864	North_western
UG_1287	0.00782649	0.0899392	0.839979	0.0622557	1.8034e-12	North_western
UG_1224	0.000110748	0.000150999	0.0859189	0.913819	7.27578e-16	North_western
UG_1296	0.0309892	0.22193	0.702277	0.0448032	1.11849e-08	North_western
UG_1304	0.00643386	0.122863	0.841625	0.0290783	2.24838e-13	North_western
UG_1312	0.0318361	0.230387	0.695226	0.0425507	1.30755e-08	North_western
UG_1232	0.000242995	0.000581355	0.196455	0.802721	4.09061e-16	North_western
UG_1240	0.00681178	0.0806078	0.847148	0.0654323	8.07838e-13	North_western
UG_1248	0.00671085	0.0796183	0.847833	0.0658381	7.4225e-13	North_western
UG_1256	0.00224341	0.0114377	0.631549	0.35477	5.64341e-14	North_western
UG_1264	0.000111513	0.000167984	0.0952748	0.904446	3.99774e-16	North_western
UG_1272	0.000982041	0.00311744	0.385449	0.610451	1.73669e-14	North_western
UG_1280	0.000408994	0.00100615	0.239149	0.759436	2.43812e-15	North_western
UG_1288	0.0872483	0.666609	0.242301	0.00369599	0.000145524	North_western
UG_1225	0.000129088	0.000232339	0.119965	0.879674	2.25015e-16	North_western
UG_1297	0.0306493	0.216877	0.706004	0.0464695	1.06156e-08	North_western
UG_1305	0.000105871	0.000147481	0.0863814	0.913365	5.40901e-16	North_western
UG_1313	0.000115944	0.000149344	0.082463	0.917272	1.2257e-15	North_western
UG_1233	0.000122971	0.000161266	0.0858043	0.913911	1.3531e-15	North_western
UG_1241	0.000165401	0.000321187	0.141077	0.858437	3.48372e-16	North_western
UG_1249	0.00662098	0.0781429	0.848184	0.0670518	6.99611e-13	North_western
UG_1257	0.0171492	0.103583	0.776301	0.102967	5.26114e-10	North_western
UG_1265	0.000127861	0.000195342	0.101529	0.898148	6.00033e-16	North_western
UG_1273	0.000225943	0.000512188	0.182243	0.817019	4.30548e-16	North_western
UG_1281	0.000349669	0.000958045	0.250429	0.748263	7.24326e-16	North_western
UG_1289	0.000164275	0.000285923	0.126417	0.873133	6.64517e-16	North_western
UG_1226	0.000127067	0.000173694	0.0905596	0.90914	1.17426e-15	North_western
UG_1298	0.00110588	0.0045026	0.476467	0.517925	7.8807e-15	North_western
UG_1306	0.00677202	0.0803163	0.847455	0.0654563	7.7929e-13	North_western
UG_1314	0.00102985	0.00435231	0.480374	0.514243	4.90246e-15	North_western
UG_1234	0.000116084	0.000181475	0.100343	0.89936	3.66799e-16	North_western
UG_1242	0.00191612	0.00918564	0.594066	0.394832	3.70312e-14	North_western
UG_1250	0.000128088	0.000180233	0.0935197	0.906172	1.00853e-15	North_western
UG_1258	0.0871368	0.663553	0.245374	0.00379758	0.000138293	North_western
UG_1266	0.000159208	0.000237628	0.107323	0.89228	1.53259e-15	North_western
UG_1274	9.66855e-05	0.000128322	0.0795519	0.920223	5.28954e-16	North_western
UG_1282	0.000122393	0.000192394	0.102841	0.896844	4.29134e-16	North_western
UG_1290	0.000113708	0.000169714	0.0950591	0.904658	4.54366e-16	North_western
UG_1227	0.000113983	0.000154171	0.0861224	0.913609	8.48506e-16	North_western
UG_1299	0.00162501	0.00655112	0.517863	0.47396	4.05345e-14	North_western
UG_1307	0.0021585	0.0115751	0.643339	0.342927	3.8633e-14	North_western
UG_1315	0.000127888	0.000207478	0.107831	0.891834	4.13471e-16	North_western
UG_1235	0.0014228	0.0045988	0.431265	0.562713	6.96014e-14	North_western
UG_1243	0.00663471	0.0807043	0.849033	0.0636281	6.60455e-13	North_western
UG_1251	0.000103807	0.000170197	0.101099	0.898627	1.82127e-16	North_western
UG_1259	7.94125e-05	0.000110875	0.077944	0.921866	1.8981e-16	North_western
UG_1267	9.79598e-05	0.00013476	0.0829058	0.916861	4.42613e-16	North_western
UG_1275	0.000699087	0.00270404	0.408513	0.588084	1.59947e-15	North_western
UG_1283	8.97002e-05	0.000130469	0.0849599	0.91482	2.27367e-16	North_western
UG_1291	0.000102846	0.000136546	0.0813984	0.918362	6.58879e-16	North_western
UG_1228	0.000108836	0.000173564	0.100015	0.899703	2.56758e-16	North_western
UG_1300	0.00676175	0.0791448	0.847095	0.0669983	7.96605e-13	North_western
UG_1308	0.000470273	0.00135193	0.28662	0.711558	1.7005e-15	North_western
UG_1316	0.00104556	0.00443588	0.483395	0.511124	5.11844e-15	North_western
UG_1236	8.06729e-05	0.000112388	0.0782199	0.921587	2.03633e-16	North_western
UG_1244	0.00659994	0.0790346	0.848788	0.0655775	6.6554e-13	North_western
UG_1252	0.000191514	0.000307554	0.123286	0.876215	1.90534e-15	North_western
UG_1260	0.00135346	0.0042622	0.417641	0.576744	6.50495e-14	North_western
UG_1268	0.000165177	0.000246364	0.108674	0.890915	1.75862e-15	North_western
UG_1276	0.00124048	0.00415553	0.427226	0.567378	3.33815e-14	North_western
UG_1284	0.000136354	0.000200208	0.0998489	0.899815	9.69168e-16	North_western
UG_1292	0.000243962	0.000472296	0.160986	0.838298	1.47548e-15	North_western
UG_1229	0.00264566	0.017007	0.717657	0.26269	4.73578e-14	North_western
UG_1301	0.000230869	0.000437431	0.15471	0.844622	1.37245e-15	North_western
UG_1309	0.000104212	0.000149741	0.0886278	0.911118	4.20839e-16	North_western
UG_1237	9.82097e-05	0.000132244	0.0811958	0.918574	5.10911e-16	North_western
UG_1245	0.000456678	0.00111681	0.246454	0.751972	3.82551e-15	North_western
UG_1253	0.0841226	0.655655	0.256133	0.00399771	9.23673e-05	North_western
UG_1261	0.0066973	0.0783071	0.847425	0.0675705	7.59245e-13	North_western
UG_1269	8.47139e-05	0.00011569	0.0780317	0.921768	2.75054e-16	North_western
UG_1277	0.000157689	0.000235931	0.107214	0.892393	1.45828e-15	North_western
UG_1285	0.0013969	0.00539973	0.486519	0.506684	2.65019e-14	North_western
UG_1293	0.000160421	0.000234975	0.10561	0.893994	1.77044e-15	North_western
UG_1230	6.73149e-05	8.28536e-05	0.0644501	0.9354	2.32674e-16	North_western
UG_1302	0.000107822	0.000149293	0.0864251	0.913318	5.99989e-16	North_western
UG_1310	0.00235371	0.0109541	0.607601	0.379091	1.02368e-13	North_western
UG_1238	0.00676535	0.0781059	0.846591	0.0685377	8.24413e-13	North_western
UG_1246	9.10921e-05	0.000126085	0.0812387	0.918544	3.28006e-16	North_western
UG_1254	0.000105075	0.000144064	0.0847649	0.914986	5.81614e-16	North_western
UG_1262	0.00679453	0.0826932	0.84801	0.0625022	7.48254e-13	North_western
UG_1270	0.00357369	0.574937	0.421161	0.000328989	2.07819e-15	North_western
UG_1278	0.00018775	0.000281678	0.114436	0.885095	2.69778e-15	North_western
UG_1286	0.000502977	0.00111688	0.233125	0.765255	9.62774e-15	North_western
UG_1294	0.00994106	0.119003	0.822819	0.0482376	6.0706e-12	North_western
UG_1317	0.000101671	0.00013519	0.0811821	0.918581	6.26266e-16	North_western
UG_1389	0.000917495	0.00212462	0.292292	0.704666	7.4318e-14	North_western
UG_1397	0.00422566	0.0317248	0.789641	0.174409	2.4939e-13	North_western
UG_1405	0.00411185	0.111142	0.862888	0.0218574	9.97011e-15	Northern
UG_1325	0.00013176	0.000181385	0.092417	0.90727	1.28035e-15	North_western
UG_1333	0.0100321	0.123281	0.821033	0.0456536	6.06814e-12	North_western
UG_1341	0.000196296	0.000311703	0.122993	0.876499	2.23382e-15	North_western
UG_1349	0.000943764	0.00296808	0.378493	0.617595	1.55898e-14	North_western
UG_1365	0.0038273	0.126123	0.854143	0.0159064	4.74012e-15	Northern
UG_1373	0.00303962	0.655178	0.341627	0.000155374	1.15336e-15	Northern
UG_1381	0.00341884	0.637318	0.359062	0.000201699	2.32874e-15	North_western
UG_1318	0.000720649	0.00288504	0.422496	0.573898	1.5123e-15	North_western
UG_1390	9.32818e-05	0.000122292	0.0775361	0.922248	5.02499e-16	North_western
UG_1398	0.000303033	0.000747509	0.217447	0.781503	7.78256e-16	North_western
UG_1406	0.00363032	0.0874889	0.879109	0.0297713	6.25655e-15	Northern
UG_1326	0.000116559	0.00016558	0.0912476	0.90847	6.76474e-16	North_western
UG_1334	9.37069e-05	0.000125166	0.0791595	0.920622	4.54148e-16	North_western
UG_1342	0.00133445	0.00399846	0.400884	0.593783	7.95188e-14	North_western
UG_1350	1.9971e-12	6.9847e-13	7.86607e-15	4.28092e-16	1	North_western
UG_1366	0.00122634	0.0084457	0.660584	0.329744	1.15041e-15	Northern
UG_1374	0.00508915	0.095981	0.863061	0.0358693	6.3231e-14	Northern
UG_1382	0.00015509	0.000257765	0.118339	0.881248	7.16289e-16	North_western
UG_1319	0.00672195	0.0824763	0.848682	0.0621193	6.9414e-13	North_western
UG_1391	0.000181115	0.000261497	0.108736	0.890822	3.00297e-15	North_western
UG_1399	0.000101595	0.000155362	0.0935204	0.906223	2.60166e-16	North_western
UG_1407	0.00255595	0.0772636	0.894491	0.0256896	6.05058e-16	Northern
UG_1327	0.00166801	0.00922289	0.624756	0.364353	1.1001e-14	North_western
UG_1335	0.00116334	0.00473487	0.482202	0.5119	9.71685e-15	North_western
UG_1343	0.000388071	0.000936446	0.231067	0.767609	2.23802e-15	North_western
UG_1351	0.00647209	0.393	0.598326	0.00220236	8.0212e-14	North_western
UG_1367	0.00396529	0.155976	0.829179	0.0108796	4.4005e-15	Northern
UG_1375	0.0117354	0.187731	0.776692	0.0238423	9.65734e-12	Northern
UG_1383	0.000390369	0.000792117	0.197436	0.801381	6.33348e-15	North_western
UG_1320	0.000123788	0.000172261	0.0913388	0.908365	9.55815e-16	North_western
UG_1392	0.00185073	0.0052804	0.421434	0.571435	3.79501e-13	North_western
UG_1400	0.00300722	0.0965599	0.880101	0.0203316	1.30029e-15	Northern
UG_1408	0.0045129	0.136374	0.842785	0.0163281	1.39086e-14	Northern
UG_1328	0.00702276	0.0846947	0.846285	0.0619971	9.09972e-13	North_western
UG_1336	9.44236e-05	0.00012617	0.0794103	0.920369	4.65666e-16	North_western
UG_1344	0.000440547	0.00107847	0.243854	0.754627	3.32005e-15	North_western
UG_1352	0.00480548	0.49778	0.496644	0.000771049	1.21609e-14	North_western
UG_1368	0.0186476	0.224894	0.730053	0.0264051	2.38669e-10	Northern
UG_1376	0.00921047	0.152607	0.810218	0.027965	2.20034e-12	Northern
UG_1384	0.00948783	0.0754825	0.815137	0.0998931	1.18398e-11	North_western
UG_1321	0.000175566	0.000242949	0.103055	0.896526	3.49249e-15	North_western
UG_1393	0.00332388	0.0538184	0.879739	0.0631183	9.26437e-15	North_western
UG_1401	0.00301556	0.0943525	0.881347	0.0212847	1.38518e-15	Northern
UG_1409	0.00313493	0.107307	0.872105	0.0174525	1.45596e-15	Northern
UG_1329	0.00879561	0.0983252	0.832985	0.0598938	3.58229e-12	North_western
UG_1337	0.00235199	0.015066	0.705691	0.276891	2.8095e-14	North_western
UG_1345	0.000344346	0.000618881	0.168768	0.830269	8.21841e-15	North_western
UG_1353	0.00704696	0.416993	0.573919	0.00204105	1.54835e-13	North_western
UG_1369	0.0131873	0.194851	0.767018	0.0249436	2.17722e-11	Northern
UG_1385	0.00110335	0.00454467	0.479975	0.514377	7.37588e-15	North_western
UG_1322	0.000152495	0.00023797	0.110482	0.889128	9.94953e-16	North_western
UG_1394	0.000104842	0.000150045	0.088463	0.911282	4.41001e-16	North_western
UG_1402	0.00413863	0.144226	0.838312	0.0133227	6.7633e-15	Northern
UG_1410	0.00396724	0.128025	0.851943	0.0160639	6.01131e-15	Northern
UG_1330	0.0324688	0.234171	0.691455	0.041905	1.48828e-08	North_western
UG_1338	0.000426121	0.000917723	0.214772	0.783884	6.17982e-15	North_western
UG_1346	0.000326918	0.000765066	0.212426	0.786482	1.4081e-15	North_western
UG_1354	0.00510949	0.471444	0.52246	0.000986244	1.72644e-14	North_western
UG_1370	0.011151	0.191027	0.776011	0.0218112	6.46382e-12	Northern
UG_1378	0.000862492	0.00345489	0.442817	0.552866	3.10856e-15	South_western
UG_1386	0.00107782	0.00450068	0.481728	0.512693	6.26656e-15	North_western
UG_1323	0.00047001	0.00128577	0.274535	0.723709	2.24645e-15	North_western
UG_1395	0.00929029	0.0739424	0.81554	0.101228	1.06074e-11	North_western
UG_1403	0.00365101	0.104077	0.870502	0.0217697	4.6944e-15	Northern
UG_1331	0.0311118	0.226189	0.699452	0.0432467	1.12362e-08	North_western
UG_1339	0.000482585	0.00107088	0.229879	0.768568	8.27222e-15	North_western
UG_1347	0.00353947	0.0397235	0.848247	0.10849	3.22133e-14	North_western
UG_1363	0.00678264	0.34241	0.64745	0.00335761	1.09127e-13	Northern
UG_1371	1.693e-12	5.32226e-13	6.76872e-15	4.48e-16	1	South_western
UG_1379	0.000281619	0.000665782	0.20409	0.794962	7.60142e-16	North_western
UG_1387	0.00022339	0.000442957	0.159807	0.839527	9.23321e-16	North_western
UG_1324	0.000358768	0.000819401	0.214189	0.784633	2.30002e-15	North_western
UG_1396	0.000163927	0.000269993	0.119615	0.879951	9.26414e-16	North_western
UG_1404	0.00366203	0.119719	0.859855	0.0167635	3.74815e-15	Northern
UG_1332	0.000222606	0.000408244	0.148023	0.851346	1.46371e-15	North_western
UG_1340	9.04055e-05	0.000113888	0.073588	0.926208	5.77354e-16	North_western
UG_1348	0.00136336	0.00424686	0.415079	0.579311	7.08417e-14	North_western
UG_1364	0.0208051	0.204587	0.73871	0.0358981	6.1202e-10	Northern
UG_1380	0.000490165	0.00124549	0.260766	0.737498	4.01367e-15	North_western
UG_1388	0.00527136	0.111524	0.85494	0.028265	6.15884e-14	North_western
UG_1411	0.00286258	0.101076	0.878356	0.0177057	8.33967e-16	Northern
UG_1483	0.00050725	0.00157329	0.31281	0.685109	1.48807e-15	Northern
UG_1491	0.00704374	0.130103	0.834155	0.0286982	3.96631e-13	Northern
UG_1499	0.00334084	0.111075	0.868072	0.0175115	2.18115e-15	Northern
UG_1419	0.00309129	0.0935788	0.881137	0.0221925	1.68713e-15	Northern
UG_1427	0.00386877	0.142036	0.841332	0.0127632	4.23475e-15	Northern
UG_1435	0.00431295	0.122703	0.853915	0.0190693	1.18991e-14	Northern
UG_1443	0.0027637	0.0775017	0.891974	0.0277606	1.06798e-15	Northern
UG_1451	0.000109791	0.00013367	0.0763209	0.923436	1.43621e-15	Northern
UG_1459	0.00891501	0.244588	0.736376	0.0101214	9.44669e-13	Northern
UG_1467	0.00969615	0.121278	0.823576	0.0454502	4.8537e-12	Northern
UG_1475	0.00830606	0.210009	0.7686	0.0130854	6.58132e-13	Northern
UG_1484	0.010545	0.20282	0.768474	0.0181615	3.96015e-12	Northern
UG_1492	0.00237802	0.0700345	0.899212	0.0283754	4.33656e-16	Northern
UG_1500	0.00360844	0.118711	0.860913	0.016768	3.41419e-15	Northern
UG_1420	0.00353511	0.0901319	0.878909	0.0274239	4.85433e-15	Northern
UG_1428	0.0036479	0.137433	0.846142	0.0127762	2.90452e-15	Northern
UG_1436	0.00439079	0.139444	0.840988	0.0151771	1.09824e-14	Northern
UG_1444	0.00434562	0.125679	0.851613	0.0183615	1.20735e-14	Northern
UG_1452	0.0092255	0.117377	0.827527	0.0458707	3.56428e-12	Northern
UG_1460	0.00811821	0.18027	0.79405	0.0175617	6.75505e-13	Northern
UG_1468	0.00662097	0.0981155	0.850053	0.0452107	4.27759e-13	Northern
UG_1476	0.00562129	0.360483	0.631507	0.00238809	2.79858e-14	Northern
UG_1413	0.00282247	0.0830966	0.889052	0.0250291	1.08646e-15	Northern
UG_1485	0.00628927	0.405331	0.586424	0.00195571	6.63333e-14	Northern
UG_1493	0.00453997	0.149283	0.832422	0.013755	1.26068e-14	Northern
UG_1501	0.00414581	0.109007	0.86398	0.0228672	1.09668e-14	Northern
UG_1421	0.00303757	0.0864383	0.885331	0.0251926	1.72583e-15	Northern
UG_1429	0.00345574	0.11633	0.863579	0.0166348	2.57711e-15	Northern
UG_1437	0.00340312	0.10697	0.870448	0.0191785	2.66903e-15	Northern
UG_1445	0.00306166	0.0998312	0.877626	0.0194814	1.3947e-15	Northern
UG_1453	0.00957041	0.117496	0.825421	0.0475127	4.68212e-12	Northern
UG_1461	0.0083623	0.233933	0.747274	0.0104306	6.16503e-13	Northern
UG_1469	0.00455543	0.143419	0.837082	0.0149441	1.3749e-14	Northern
UG_1477	0.00820909	0.210195	0.768699	0.0128972	6.03269e-13	Northern
UG_1414	0.00355184	0.128954	0.853439	0.0140548	2.6485e-15	Northern
UG_1486	0.00451102	0.161701	0.822149	0.0116395	1.06901e-14	Northern
UG_1494	0.00928641	0.116178	0.827492	0.0470432	3.82036e-12	Northern
UG_1502	0.00512929	0.183726	0.800843	0.0103021	2.29042e-14	Northern
UG_1422	0.00280235	0.0901921	0.885623	0.0213824	8.80978e-16	Northern
UG_1430	0.00312502	0.098684	0.877843	0.0203482	1.65503e-15	Northern
UG_1438	0.00342176	0.110054	0.868239	0.0182856	2.64104e-15	Northern
UG_1446	0.0063985	0.1413	0.830166	0.0221361	1.69863e-13	Northern
UG_1454	0.00933434	0.116745	0.827048	0.0468735	3.93268e-12	Northern
UG_1462	0.00679223	0.294618	0.693696	0.00489291	1.14416e-13	Northern
UG_1470	0.00633407	0.156804	0.819013	0.0178489	1.33807e-13	Northern
UG_1478	0.00165095	0.0133939	0.738543	0.246412	2.33661e-15	Northern
UG_1415	0.00472274	0.154793	0.82713	0.0133548	1.59242e-14	Northern
UG_1487	0.00340094	0.10689	0.870517	0.0191924	2.6601e-15	Northern
UG_1495	0.00373979	0.12218	0.857588	0.0164921	4.22201e-15	Northern
UG_1503	0.00431064	0.15348	0.829904	0.0123047	8.28304e-15	Northern
UG_1423	0.00336803	0.111539	0.867566	0.0175262	2.29748e-15	Northern
UG_1431	0.0034149	0.10894	0.869045	0.0185997	2.64982e-15	Northern
UG_1439	0.00326098	0.11638	0.864747	0.0156113	1.68566e-15	Northern
UG_1447	0.00384018	0.101367	0.870662	0.0241305	7.13972e-15	Northern
UG_1455	0.00901077	0.117434	0.828804	0.044751	2.98588e-12	Northern
UG_1463	0.00796457	0.168069	0.804133	0.0198325	6.48663e-13	Northern
UG_1471	0.0104555	0.210649	0.762279	0.0166168	3.55228e-12	Northern
UG_1479	0.00656056	0.408834	0.582607	0.00199845	9.06922e-14	Northern
UG_1416	0.00397722	0.114472	0.8616	0.0199506	7.41228e-15	Northern
UG_1488	0.00344138	0.100691	0.874133	0.0217341	3.23296e-15	Northern
UG_1496	0.00464921	0.154689	0.827514	0.0131476	1.42147e-14	Northern
UG_1504	0.00108884	0.00672535	0.612346	0.37984	1.07913e-15	Northern
UG_1424	0.00274049	0.097671	0.881579	0.0180099	6.45361e-16	Northern
UG_1432	0.00534143	0.126649	0.845453	0.0225562	5.4128e-14	Northern
UG_1440	0.00324755	0.129884	0.854293	0.0125756	1.36229e-15	Northern
UG_1448	0.00350365	0.0934329	0.877627	0.0254364	4.24221e-15	Northern
UG_1456	0.00575685	0.358918	0.632845	0.0024799	3.32488e-14	Northern
UG_1464	0.00416392	0.0860439	0.874368	0.0354239	1.78038e-14	Northern
UG_1472	0.00898659	0.207201	0.769163	0.0146491	1.19095e-12	Northern
UG_1480	0.00807749	0.352828	0.635338	0.00375741	3.89645e-13	Northern
UG_1417	0.00354264	0.124081	0.857277	0.0150997	2.76964e-15	Northern
UG_1489	0.00300331	0.131293	0.854395	0.0113085	7.57517e-16	Northern
UG_1497	0.00272357	0.0427333	0.879071	0.075472	3.60777e-15	Northern
UG_1425	0.0035955	0.0863748	0.879868	0.0301612	5.97661e-15	Northern
UG_1433	0.00295844	0.096381	0.880614	0.0200465	1.15752e-15	Northern
UG_1441	0.00264998	0.0806542	0.891992	0.0247034	7.24887e-16	Northern
UG_1449	0.00395702	0.140003	0.842584	0.0134561	5.10596e-15	Northern
UG_1457	0.00717421	0.283044	0.704066	0.00571578	1.73918e-13	Northern
UG_1465	0.015446	0.273783	0.696718	0.0140534	4.89614e-11	Northern
UG_1473	0.00705719	0.353266	0.636444	0.00323234	1.45809e-13	Northern
UG_1481	0.000591675	0.00255856	0.424596	0.572254	4.61633e-16	Northern
UG_1418	0.00440218	0.146323	0.835432	0.0138427	1.03799e-14	Northern
UG_1490	0.00400759	0.144204	0.838918	0.0128698	5.3494e-15	Northern
UG_1498	0.0039601	0.136631	0.845281	0.0141271	5.33708e-15	Northern
UG_1426	0.00412037	0.132772	0.847514	0.0155938	7.46793e-15	Northern
UG_1434	0.0032025	0.0994232	0.876772	0.020602	1.95323e-15	Northern
UG_1442	0.00449131	0.138095	0.841562	0.015851	1.31612e-14	Northern
UG_1450	0.0094158	0.119691	0.825699	0.0451946	3.99771e-12	Northern
UG_1458	0.00704031	0.184507	0.794075	0.0143777	2.30291e-13	Northern
UG_1466	0.0117788	0.229444	0.743088	0.0156897	7.76246e-12	Northern
UG_1474	0.00893333	0.19168	0.78225	0.0171369	1.25635e-12	Northern
UG_1482	0.00350567	0.0933032	0.877674	0.0255169	4.27149e-15	Northern
UG_1505	0.00294359	0.063967	0.891466	0.0416238	2.53412e-15	Northern
UG_1577	0.00339423	0.116052	0.864163	0.0163899	2.26946e-15	Northern
UG_1585	0.00363924	0.142464	0.842025	0.0118718	2.69872e-15	Northern
UG_1593	0.00454382	0.149157	0.832508	0.0137907	1.27015e-14	Northern
UG_1513	0.00153471	0.0133479	0.750583	0.234534	1.30181e-15	Northern
UG_1521	0.00114753	0.00682368	0.605944	0.386085	1.59461e-15	Northern
UG_1529	0.00384849	0.127227	0.85319	0.0157346	4.86425e-15	Northern
UG_1537	0.00425819	0.124337	0.853065	0.018339	1.05947e-14	Northern
UG_1545	0.00301221	0.094037	0.881559	0.0213914	1.38257e-15	Northern
UG_1553	0.0043453	0.165307	0.819661	0.010687	7.88644e-15	Northern
UG_1561	0.00293298	0.126627	0.858614	0.0118257	6.75825e-16	Northern
UG_1569	0.00289064	0.0944033	0.882386	0.0203198	1.01506e-15	Northern
UG_1506	0.00365156	0.101826	0.871844	0.0226782	4.8918e-15	Northern
UG_1578	0.00308738	0.095706	0.879946	0.0212607	1.60279e-15	Northern
UG_1586	0.00362475	0.114092	0.864111	0.0181724	3.77917e-15	Northern
UG_1594	0.00468877	0.151893	0.829658	0.0137606	1.5541e-14	Northern
UG_1514	0.00326017	0.100073	0.87592	0.0207472	2.19961e-15	Northern
UG_1522	0.00416148	0.144617	0.837891	0.013331	7.01116e-15	Northern
UG_1530	0.00396966	0.0950049	0.872863	0.0281622	1.02975e-14	Northern
UG_1538	0.00221241	0.0365121	0.882108	0.0791678	1.11049e-15	Northern
UG_1546	0.00350725	0.123065	0.858253	0.0151752	2.60954e-15	Northern
UG_1554	0.00276329	0.0627285	0.894182	0.0403266	1.65424e-15	Northern
UG_1562	0.00323246	0.115478	0.865594	0.0156952	1.60219e-15	Northern
UG_1570	0.0060195	0.142705	0.830926	0.0203492	1.06719e-13	Northern
UG_1507	0.00409194	0.137125	0.844249	0.0145338	6.73992e-15	Northern
UG_1579	0.00443978	0.155171	0.827959	0.0124294	1.01075e-14	Northern
UG_1587	0.0035439	0.105713	0.870262	0.0204806	3.66862e-15	Northern
UG_1595	0.00389902	0.105955	0.86756	0.0225863	7.35895e-15	Northern
UG_1515	0.0028256	0.0727284	0.892608	0.0318378	1.42961e-15	Northern
UG_1523	0.00344165	0.135852	0.848438	0.0122688	1.9354e-15	Northern
UG_1531	0.00370412	0.124483	0.856066	0.0157467	3.81477e-15	Northern
UG_1539	0.00409403	0.143728	0.838921	0.0132576	6.28277e-15	Northern
UG_1547	0.00396615	0.149797	0.834438	0.0117994	4.67961e-15	Northern
UG_1555	0.0042928	0.149064	0.833659	0.0129838	8.39663e-15	Northern
UG_1563	0.0029724	0.0883062	0.885047	0.0236743	1.41249e-15	Northern
UG_1571	0.0026439	0.0805413	0.892109	0.0247056	7.14722e-16	Northern
UG_1508	0.00382014	0.130819	0.850571	0.0147896	4.40222e-15	Northern
UG_1580	0.00332713	0.12357	0.858883	0.0142202	1.76384e-15	Northern
UG_1588	0.00316075	0.0724662	0.888333	0.0360405	3.29527e-15	Northern
UG_1596	0.00388189	0.119287	0.858858	0.0179739	5.77703e-15	Northern
UG_1516	0.00352512	0.103224	0.871959	0.021292	3.68441e-15	Northern
UG_1524	0.00302168	0.132643	0.853177	0.0111583	7.79078e-16	Northern
UG_1532	0.00333759	0.081395	0.884235	0.0310326	3.8852e-15	Northern
UG_1540	0.000558103	0.00207509	0.372577	0.624789	8.06005e-16	Northern
UG_1548	0.00401927	0.144513	0.838612	0.0128561	5.44625e-15	Northern
UG_1556	0.00360602	0.135713	0.847748	0.0129327	2.72383e-15	Northern
UG_1564	0.00462279	0.151038	0.830634	0.0137044	1.41328e-14	Northern
UG_1572	0.00274295	0.0774762	0.892225	0.0275559	1.01108e-15	Northern
UG_1509	0.00373846	0.112122	0.864724	0.0194155	4.88505e-15	Northern
UG_1581	0.00435598	0.129354	0.848875	0.0174148	1.17069e-14	Northern
UG_1589	0.00312092	0.0997757	0.877196	0.0199075	1.60646e-15	Northern
UG_1597	0.0071771	0.165653	0.808892	0.0182775	3.08348e-13	Northern
UG_1517	0.00406393	0.173827	0.813145	0.00896442	4.52057e-15	Northern
UG_1525	0.00187547	0.0169322	0.776469	0.204724	2.9027e-15	Northern
UG_1533	0.00374309	0.123124	0.856867	0.0162655	4.19451e-15	Northern
UG_1541	0.000559902	0.00228675	0.400918	0.596235	4.97551e-16	Northern
UG_1549	0.00410186	0.146511	0.836597	0.0127901	6.18546e-15	Northern
UG_1557	0.00389925	0.124238	0.855156	0.0167067	5.56999e-15	Northern
UG_1565	0.00472467	0.146024	0.834249	0.015002	1.74529e-14	Northern
UG_1573	0.00268902	0.0740952	0.893987	0.029229	9.55535e-16	Northern
UG_1510	0.0040898	0.140439	0.841611	0.0138609	6.46494e-15	Northern
UG_1582	0.0047319	0.126606	0.848828	0.0198347	2.22545e-14	Northern
UG_1590	0.00305614	0.0773341	0.888613	0.0309964	2.24942e-15	Northern
UG_1598	0.00332225	0.06764	0.886219	0.0428192	5.51578e-15	Northern
UG_1518	0.00348217	0.110509	0.86752	0.0184883	2.97998e-15	Northern
UG_1526	0.0043052	0.126331	0.851365	0.0179983	1.11771e-14	Northern
UG_1534	0.00334458	0.102274	0.873906	0.0204762	2.54908e-15	Northern
UG_1542	0.00107335	0.00593259	0.574049	0.418945	1.6534e-15	Northern
UG_1550	0.0032562	0.115358	0.865534	0.0158512	1.69316e-15	Northern
UG_1558	0.0035151	0.139434	0.845123	0.0119275	2.16681e-15	Northern
UG_1566	0.00358686	0.113829	0.864537	0.0180469	3.51368e-15	Northern
UG_1574	0.0036257	0.118824	0.860726	0.0168239	3.52968e-15	Northern
UG_1511	0.00242783	0.032773	0.862509	0.10229	2.99066e-15	Northern
UG_1583	0.00272558	0.0864049	0.888414	0.0224557	7.79777e-16	Northern
UG_1591	0.00320355	0.102897	0.87457	0.0193298	1.83905e-15	Northern
UG_1519	0.0046326	0.157075	0.825591	0.0127013	1.35381e-14	Northern
UG_1527	0.00106811	0.00601871	0.579879	0.413034	1.48545e-15	Northern
UG_1535	0.00376814	0.125072	0.855265	0.0158956	4.28958e-15	Northern
UG_1543	0.0043628	0.172353	0.813427	0.00985681	7.66553e-15	Northern
UG_1551	0.00392441	0.116427	0.860603	0.0190452	6.52467e-15	Northern
UG_1559	0.00347238	0.130238	0.852837	0.0134527	2.20959e-15	Northern
UG_1567	0.00325452	0.117489	0.863959	0.0152981	1.63475e-15	Northern
UG_1575	0.0037307	0.117642	0.860943	0.0176837	4.42441e-15	Northern
UG_1512	0.00352194	0.13004	0.852736	0.0137014	2.45627e-15	Northern
UG_1584	0.0038924	0.10083	0.870556	0.0247218	7.96288e-15	Northern
UG_1592	0.00107085	0.00605583	0.581366	0.411507	1.478e-15	Northern
UG_1520	0.00405052	0.134243	0.846723	0.0149837	6.4743e-15	Northern
UG_1528	0.00302301	0.0695552	0.890446	0.0369759	2.58224e-15	Northern
UG_1536	0.00280481	0.0842327	0.888707	0.0242558	1.01052e-15	Northern
UG_1544	0.000688018	0.0033592	0.480679	0.515273	4.62888e-16	Northern
UG_1552	0.00109477	0.00631202	0.590339	0.402255	1.49091e-15	Northern
UG_1560	0.00422861	0.163027	0.822073	0.0106717	6.59572e-15	Northern
UG_1568	0.00415804	0.118333	0.85786	0.0196483	9.68859e-15	Northern
UG_1576	0.00375698	0.144408	0.83987	0.0119647	3.33332e-15	Northern
UG_1599	0.00410056	0.140981	0.841123	0.0137954	6.55032e-15	Northern
UG_1671	0.00913305	0.18203	0.789327	0.0195097	1.58467e-12	Northern
UG_1679	0.000514949	0.00191103	0.36368	0.633894	5.93244e-16	Northern
UG_1687	0.0037516	0.128858	0.852456	0.0149342	3.95366e-15	Northern
UG_1607	0.00550672	0.148853	0.828608	0.0170323	5.19577e-14	Northern
UG_1615	0.000622755	0.00261963	0.421687	0.575071	6.53123e-16	Northern
UG_1623	0.0905156	0.688082	0.21806	0.00306925	0.00027277	Northern
UG_1631	0.00172964	0.0184067	0.807587	0.172277	1.15557e-15	Northern
UG_1639	0.00463129	0.157066	0.825604	0.0126989	1.35114e-14	Northern
UG_1647	0.00642167	0.126261	0.839752	0.0275659	2.11226e-13	Northern
UG_1655	0.00356819	0.0701424	0.883014	0.043275	8.67142e-15	Northern
UG_1663	0.0126073	0.128034	0.805822	0.0535365	3.1372e-11	Northern
UG_1600	0.00063806	0.00258945	0.413259	0.583513	8.6593e-16	Northern
UG_1672	0.00940335	0.193102	0.779674	0.0178208	1.81403e-12	Northern
UG_1680	0.00342431	0.0833418	0.882677	0.0305568	4.47764e-15	Northern
UG_1688	0.00188103	0.0199431	0.812151	0.166025	1.74396e-15	Northern
UG_1608	0.00421497	0.127818	0.850766	0.017201	9.38644e-15	Northern
UG_1616	0.00123949	0.00727437	0.610492	0.380994	2.35367e-15	Northern
UG_1624	0.00335764	0.596979	0.3994	0.000263515	1.52036e-15	Northern
UG_1632	0.000523641	0.00198362	0.37137	0.626123	5.67739e-16	Northern
UG_1640	0.00393194	0.135544	0.846285	0.0142393	5.1313e-15	Northern
UG_1648	0.00257751	0.0393923	0.876602	0.0814283	2.91567e-15	Northern
UG_1656	0.000935403	0.00450417	0.512049	0.482512	1.75565e-15	Northern
UG_1664	0.00312684	0.108672	0.871208	0.0169934	1.39715e-15	Northern
UG_1601	0.000234804	0.000403801	0.141669	0.857693	2.63236e-15	Northern
UG_1673	0.00961994	0.194212	0.778127	0.0180403	2.12893e-12	Northern
UG_1681	0.00068859	0.00312864	0.457445	0.538738	6.62976e-16	Northern
UG_1689	0.00384778	0.122156	0.856984	0.0170125	5.20064e-15	Northern
UG_1609	0.00175029	0.0111036	0.673184	0.313962	7.73879e-15	Northern
UG_1617	0.00225102	0.0336069	0.872492	0.0916503	1.56865e-15	Northern
UG_1625	0.00375831	0.116	0.861933	0.0183078	4.7846e-15	Northern
UG_1633	0.00477782	0.138333	0.840004	0.0168853	2.06324e-14	Northern
UG_1641	0.00629175	0.123464	0.842099	0.0281454	1.89002e-13	Northern
UG_1649	0.00775846	0.126702	0.832176	0.0333633	8.5017e-13	Northern
UG_1657	0.000512939	0.00192864	0.367055	0.630503	5.44691e-16	Northern
UG_1665	0.000487216	0.00179765	0.356344	0.641371	4.92571e-16	Northern
UG_1602	0.00450775	0.0396002	0.820443	0.135449	2.12287e-13	Northern
UG_1674	0.00323995	0.11874	0.863102	0.014918	1.55381e-15	Northern
UG_1682	0.00435731	0.112613	0.860345	0.0226847	1.49041e-14	Northern
UG_1690	0.00280174	0.58755	0.409417	0.000230351	3.85612e-16	Northern
UG_1610	0.00448045	0.0397244	0.821672	0.134123	2.00615e-13	Northern
UG_1618	0.000902556	0.0052547	0.570989	0.422853	6.26947e-16	Northern
UG_1626	0.000334228	0.00103879	0.275841	0.722786	2.96851e-16	Northern
UG_1634	0.0101083	0.0826365	0.815624	0.0916312	1.53854e-11	Northern
UG_1642	0.00391275	0.148343	0.835889	0.0118549	4.30215e-15	Northern
UG_1650	0.00416655	0.0481051	0.853573	0.0941553	6.77699e-14	Northern
UG_1658	0.00166261	0.0119431	0.705033	0.281361	3.79013e-15	Northern
UG_1666	0.032748	0.261087	0.672712	0.033453	1.40596e-08	Northern
UG_1603	0.00445922	0.0391668	0.820062	0.136312	2.01375e-13	Northern
UG_1675	0.00253875	0.0363764	0.870168	0.0909164	3.18986e-15	Northern
UG_1683	0.00396851	0.0490567	0.859792	0.0871831	4.44307e-14	Northern
UG_1691	0.00463829	0.159632	0.823418	0.0123119	1.33411e-14	Northern
UG_1611	0.00376035	0.11985	0.859177	0.0172132	4.5409e-15	Northern
UG_1619	0.000563044	0.00215346	0.381816	0.615467	7.18306e-16	Northern
UG_1627	0.00418363	0.129588	0.849612	0.0166161	8.68709e-15	Northern
UG_1635	0.00441966	0.11726	0.856981	0.0213396	1.53981e-14	Northern
UG_1643	0.00407138	0.123598	0.854654	0.0176768	7.70664e-15	Northern
UG_1651	0.115399	0.560879	0.312808	0.0103589	0.000554896	Northern
UG_1659	0.000377602	0.00129295	0.311038	0.687292	2.7523e-16	Northern
UG_1667	0.0112705	0.215473	0.756112	0.0171442	6.01147e-12	Northern
UG_1604	0.00309138	0.128065	0.856593	0.012251	9.73293e-16	Northern
UG_1676	0.000654274	0.00283947	0.437005	0.559501	6.79155e-16	Northern
UG_1684	0.00458778	0.133705	0.844436	0.0172711	1.62008e-14	Northern
UG_1692	0.00040949	0.00128603	0.296308	0.701997	6.08781e-16	Northern
UG_1612	0.00174154	0.0159521	0.774186	0.20812	1.9547e-15	Northern
UG_1620	0.00442997	0.0408315	0.827146	0.127593	1.69742e-13	Northern
UG_1628	0.000112288	0.000133821	0.075292	0.924462	1.7809e-15	Northern
UG_1636	0.00052414	0.00183795	0.349342	0.648296	8.62772e-16	Northern
UG_1644	0.00108132	0.00650027	0.602661	0.389757	1.17771e-15	Northern
UG_1652	0.00051573	0.00183061	0.35114	0.646513	7.58309e-16	Northern
UG_1660	0.00251633	0.038204	0.875782	0.0834981	2.62684e-15	Northern
UG_1668	0.000514278	0.00190696	0.363306	0.634273	5.92847e-16	Northern
UG_1605	0.00422334	0.131225	0.848169	0.0163831	9.11787e-15	Northern
UG_1677	0.000838062	0.00427654	0.518358	0.476528	8.44432e-16	Northern
UG_1685	0.000513508	0.00186853	0.357746	0.639872	6.52189e-16	Northern
UG_1613	0.00138031	0.0100694	0.690794	0.297757	1.54769e-15	Northern
UG_1621	0.04823	0.323327	0.599037	0.0294055	2.336e-07	Northern
UG_1629	0.00445819	0.56931	0.425795	0.000436427	9.98863e-15	Northern
UG_1637	0.000481367	0.00177696	0.355257	0.642485	4.68554e-16	Northern
UG_1645	0.118752	0.55455	0.314984	0.0110345	0.000679236	Northern
UG_1653	0.0330979	0.262867	0.670741	0.0332946	1.51423e-08	Northern
UG_1661	0.000930889	0.0055213	0.580791	0.412757	6.5792e-16	Northern
UG_1669	0.000718897	0.00353926	0.48852	0.507222	5.32193e-16	Northern
UG_1606	0.00747388	0.102148	0.842787	0.0475913	9.74045e-13	Northern
UG_1678	0.00325939	0.0668226	0.88704	0.0428777	4.91334e-15	Northern
UG_1686	0.00326105	0.105449	0.872471	0.0188185	2.0043e-15	Northern
UG_1614	0.00437741	0.0396251	0.824115	0.131882	1.68494e-13	Northern
UG_1622	0.134397	0.573485	0.279759	0.00985404	0.00250517	Northern
UG_1630	0.00513055	0.156187	0.824337	0.0143455	2.87761e-14	Northern
UG_1638	0.00939421	0.120572	0.825543	0.0444906	3.87435e-12	Northern
UG_1646	0.000467105	0.00172442	0.352225	0.645583	4.16375e-16	Northern
UG_1654	0.00944418	0.191338	0.780972	0.0182462	1.89545e-12	Northern
UG_1662	0.00139599	0.00974393	0.678613	0.310247	1.93585e-15	Northern
UG_1670	0.000491251	0.00179453	0.354345	0.643369	5.36868e-16	Northern
UG_1693	0.00345254	0.546046	0.450115	0.000385957	1.37812e-15	Northern
UG_1765	0.00835714	0.522274	0.468172	0.00119664	7.54125e-13	Northern
UG_1773	0.0032177	0.638955	0.357641	0.000186412	1.52057e-15	Northern
UG_1781	0.00318698	0.651507	0.345138	0.000168224	1.57465e-15	Northern
UG_1701	0.00459176	0.130823	0.846553	0.0180319	1.69e-14	Northern
UG_1709	0.00409005	0.134098	0.846638	0.0151737	6.96252e-15	Northern
UG_1717	0.00796472	0.149825	0.817317	0.0248935	7.74683e-13	Northern
UG_1725	0.00454348	0.151769	0.830366	0.0133216	1.23651e-14	Northern
UG_1733	0.00384056	0.0623492	0.876748	0.0570621	1.94761e-14	Northern
UG_1741	0.000682292	0.00289805	0.434935	0.561485	8.97058e-16	Northern
UG_1749	0.00409319	0.125612	0.85306	0.0172352	7.7984e-15	Northern
UG_1757	0.00279679	0.593551	0.403432	0.0002205	3.95711e-16	Northern
UG_1694	0.000521503	0.00204828	0.38157	0.61586	4.61005e-16	Northern
UG_1766	0.00336614	0.60445	0.391933	0.000250758	1.62885e-15	Northern
UG_1774	0.00629146	0.133968	0.835643	0.0240979	1.63957e-13	Northern
UG_1782	0.00338361	0.603423	0.39294	0.000254026	1.67919e-15	Northern
UG_1702	0.000493325	0.00182644	0.358594	0.639086	5.07764e-16	Northern
UG_1710	0.0329286	0.264352	0.669999	0.0327207	1.44848e-08	Northern
UG_1718	0.00401895	0.116828	0.859742	0.0194108	7.72097e-15	Northern
UG_1726	0.00447222	0.127947	0.849284	0.0182963	1.44574e-14	Northern
UG_1734	0.00231397	0.0371114	0.879979	0.0805955	1.4972e-15	Northern
UG_1742	0.000627975	0.00264518	0.423037	0.57369	6.70666e-16	Northern
UG_1750	0.00494217	0.154953	0.826107	0.0139979	2.21539e-14	Northern
UG_1758	0.00325273	0.603284	0.39322	0.00024343	1.2606e-15	Northern
UG_1695	0.000477785	0.00184121	0.366827	0.630854	3.61233e-16	Northern
UG_1767	0.00348348	0.606752	0.389508	0.000256239	2.12148e-15	Northern
UG_1775	0.00688001	0.114027	0.843268	0.0358253	4.23686e-13	Northern
UG_1783	0.00243112	0.596574	0.40081	0.000184846	1.46452e-16	Northern
UG_1703	0.000683591	0.00331993	0.478197	0.5178	4.62693e-16	Northern
UG_1711	0.00308666	0.604533	0.392153	0.000227721	8.69889e-16	Northern
UG_1719	0.000465608	0.00167229	0.344185	0.653677	4.77193e-16	Northern
UG_1727	0.00420105	0.149687	0.833533	0.0125784	7.12702e-15	Northern
UG_1735	0.00378837	0.131679	0.850061	0.0144711	4.09789e-15	Northern
UG_1743	0.00368595	0.139927	0.843915	0.0124721	3.04549e-15	Northern
UG_1751	0.00343135	0.0823049	0.882944	0.03132	4.66102e-15	Northern
UG_1759	0.0194304	0.672162	0.30741	0.000998582	1.07662e-09	Northern
UG_1696	0.0322546	0.25498	0.678044	0.0347213	1.28311e-08	Northern
UG_1768	0.00319213	0.648641	0.347995	0.000172126	1.55482e-15	Northern
UG_1776	0.00317786	0.56404	0.432471	0.000311426	8.33432e-16	Northern
UG_1784	0.00297254	0.620781	0.376052	0.00019468	7.43856e-16	Northern
UG_1704	0.007931	0.130711	0.829165	0.032193	9.46403e-13	Northern
UG_1712	0.002846	0.614365	0.382595	0.000194199	5.17965e-16	Northern
UG_1720	0.00359702	0.106856	0.869152	0.0203946	4.0126e-15	Northern
UG_1728	0.00588343	0.143823	0.830735	0.019559	8.91037e-14	Northern
UG_1736	0.00451474	0.121009	0.853912	0.0205644	1.70391e-14	Northern
UG_1744	0.00451167	0.122684	0.852787	0.0200181	1.65574e-14	Northern
UG_1752	0.00279719	0.0378443	0.865595	0.0937638	6.02701e-15	Northern
UG_1760	0.0498782	0.655832	0.291541	0.00274779	1.25758e-06	Northern
UG_1697	0.0326924	0.264997	0.669991	0.0323195	1.36821e-08	Northern
UG_1769	0.00190534	0.0102522	0.630799	0.357044	2.20416e-14	Northern
UG_1777	0.005246	0.40483	0.588316	0.00160816	1.77601e-14	Northern
UG_1785	0.0158963	0.587025	0.395556	0.00152324	1.20573e-10	Northern
UG_1705	0.00373678	0.0867456	0.878349	0.0311685	7.87411e-15	Northern
UG_1713	0.00623517	0.122425	0.843013	0.0283264	1.79495e-13	Northern
UG_1721	0.00376595	0.0982625	0.872938	0.0250338	6.55577e-15	Northern
UG_1729	0.00377517	0.130171	0.851311	0.014743	4.07048e-15	Northern
UG_1737	0.000102813	0.000119847	0.0712577	0.92852	1.49306e-15	Northern
UG_1745	0.00370108	0.13817	0.845286	0.012843	3.20072e-15	Northern
UG_1753	0.00500158	0.16626	0.816433	0.0123054	2.18192e-14	Northern
UG_1761	0.0187495	0.569536	0.409669	0.00204536	3.66116e-10	Northern
UG_1698	0.0317915	0.254675	0.679203	0.0343306	1.151e-08	Northern
UG_1770	0.00311692	0.606589	0.390067	0.000226881	9.46963e-16	Northern
UG_1778	0.00488625	0.456874	0.537203	0.00103695	1.19366e-14	Northern
UG_1786	0.00593055	0.401324	0.590859	0.00188632	4.30232e-14	Northern
UG_1706	0.00382952	0.113099	0.863472	0.0195997	5.73821e-15	Northern
UG_1714	0.00333767	0.0993323	0.875758	0.0215718	2.64877e-15	Northern
UG_1722	0.00385026	0.111176	0.864612	0.0203618	6.15377e-15	Northern
UG_1730	0.00351845	0.117915	0.862038	0.0165284	2.87161e-15	Northern
UG_1738	9.58622e-05	0.000110623	0.0687282	0.931065	1.2385e-15	Northern
UG_1746	0.00327261	0.120234	0.86177	0.0147235	1.63688e-15	Northern
UG_1754	0.00295462	0.114378	0.868165	0.0145019	8.45224e-16	Northern
UG_1762	0.00319115	0.644482	0.352149	0.000177406	1.49828e-15	Northern
UG_1699	0.00159736	0.0140231	0.75648	0.2279	1.515e-15	Northern
UG_1771	0.00280239	0.0319628	0.844084	0.121151	9.68761e-15	Northern
UG_1779	0.00475604	0.441011	0.553111	0.00112219	9.40011e-15	Northern
UG_1707	0.00387715	0.115361	0.861632	0.0191303	6.0674e-15	Northern
UG_1715	0.00272711	0.0448548	0.882527	0.0698914	3.23373e-15	Northern
UG_1723	0.00472493	0.14565	0.834546	0.015079	1.75298e-14	Northern
UG_1731	0.00462033	0.134442	0.84372	0.017218	1.69085e-14	Northern
UG_1739	0.00312396	0.0999111	0.877087	0.019878	1.61393e-15	Northern
UG_1747	0.00382048	0.151193	0.833866	0.0111209	3.51364e-15	Northern
UG_1755	0.0032035	0.0931792	0.88038	0.0232372	2.2091e-15	Northern
UG_1763	0.00300657	0.621572	0.375226	0.000196035	8.12538e-16	Northern
UG_1700	0.00756205	0.125609	0.83381	0.0330189	7.14093e-13	Northern
UG_1772	0.00379268	0.513711	0.481963	0.000533188	2.33537e-15	Northern
UG_1780	0.00340913	0.0770955	0.884537	0.0349586	5.07223e-15	Northern
UG_1708	0.000480127	0.00184243	0.366108	0.631569	3.76672e-16	Northern
UG_1716	0.00362106	0.11547	0.863166	0.0177434	3.67363e-15	Northern
UG_1724	0.0046947	0.114334	0.857103	0.0238679	2.50873e-14	Northern
UG_1732	0.0038096	0.130466	0.850901	0.0148231	4.33341e-15	Northern
UG_1740	0.00428355	0.118156	0.857218	0.0203419	1.20794e-14	Northern
UG_1748	0.00570849	0.164077	0.815636	0.0145788	5.84179e-14	Northern
UG_1756	0.00334365	0.069266	0.88603	0.0413604	5.49788e-15	Northern
UG_1764	0.00553144	0.452739	0.540507	0.00122263	2.90119e-14	Northern
UG_1787	0.0447887	0.665214	0.287672	0.00232503	5.93301e-07	Northern
UG_1859	0.00377654	0.115322	0.862292	0.0186094	5.00787e-15	Northern
UG_1867	0.00425467	0.184907	0.802546	0.00829196	5.82216e-15	Northern
UG_1875	0.00417589	0.126852	0.851692	0.0172804	8.87988e-15	Northern
UG_1795	0.00278648	0.615804	0.381222	0.000187781	4.49125e-16	Northern
UG_1803	0.00255949	0.613576	0.383691	0.00017364	2.38945e-16	Northern
UG_1811	0.0046571	0.146101	0.834487	0.0147553	1.56962e-14	Northern
UG_1819	0.00243662	0.596732	0.400646	0.000185106	1.4902e-16	Northern
UG_1827	0.00328962	0.108524	0.87019	0.0179955	2.02964e-15	Northern
UG_1835	0.00435149	0.112374	0.860532	0.0227429	1.48146e-14	Northern
UG_1843	0.00425843	0.145679	0.836591	0.0134712	8.20129e-15	Northern
UG_1851	0.00375582	0.0416635	0.847965	0.106615	4.47079e-14	Northern
UG_1788	0.00415276	0.115131	0.860047	0.0206691	1.00703e-14	Northern
UG_1860	0.0047539	0.125268	0.849635	0.020343	2.34445e-14	Northern
UG_1868	0.00609207	0.377591	0.614015	0.00230206	5.07901e-14	Northern
UG_1876	0.00444999	0.107715	0.862624	0.0252103	1.88565e-14	Northern
UG_1796	0.00296715	0.618444	0.378391	0.000197553	7.21576e-16	Northern
UG_1804	0.000548317	0.00214676	0.38595	0.611355	5.71639e-16	Northern
UG_1812	0.00600215	0.424835	0.567542	0.001621	4.9004e-14	Northern
UG_1820	0.00288263	0.555437	0.441384	0.000296504	3.92338e-16	Northern
UG_1828	0.0038615	0.119477	0.858843	0.0178179	5.54344e-15	Northern
UG_1836	0.00503991	0.125468	0.847906	0.0215858	3.58959e-14	Northern
UG_1844	0.00410748	0.121225	0.856147	0.01852	8.49699e-15	Northern
UG_1852	0.00245617	0.0388865	0.879345	0.0793126	2.09011e-15	Northern
UG_1789	0.0290052	0.366907	0.591035	0.013053	4.83278e-09	Northern
UG_1861	0.00601619	0.111801	0.849866	0.0323161	1.62721e-13	Northern
UG_1869	0.00442187	0.161768	0.82243	0.0113803	9.23668e-15	Northern
UG_1877	0.00521809	0.113975	0.853954	0.0268529	5.49178e-14	Northern
UG_1797	0.00221598	0.0236438	0.822817	0.151323	3.7537e-15	Northern
UG_1805	0.00497203	0.0934292	0.864844	0.0367544	5.61339e-14	Northern
UG_1813	0.00321862	0.641259	0.355339	0.000183364	1.55252e-15	Northern
UG_1821	0.0108068	0.517444	0.470116	0.00163282	4.82222e-12	Northern
UG_1829	0.00572442	0.652668	0.34129	0.000317241	1.11831e-13	Northern
UG_1837	0.00383451	0.117306	0.860546	0.0183131	5.43513e-15	Northern
UG_1845	0.00155279	0.0123558	0.727571	0.25852	1.89501e-15	Northern
UG_1853	0.0057043	0.109673	0.852951	0.0316726	1.13791e-13	Northern
UG_1790	0.00239069	0.594748	0.402678	0.000183768	1.28167e-16	Northern
UG_1862	0.0035924	0.12827	0.853761	0.0143764	2.90255e-15	Northern
UG_1870	0.00579417	0.442896	0.549933	0.00137645	3.95731e-14	Northern
UG_1878	0.000125666	0.000166679	0.0874847	0.912223	1.3625e-15	Northern
UG_1798	0.00317144	0.568073	0.428453	0.000302251	8.40498e-16	Northern
UG_1806	0.0139006	0.520496	0.46351	0.00209356	3.09686e-11	Northern
UG_1814	0.0299602	0.37196	0.585081	0.0129995	6.17941e-09	Northern
UG_1822	0.00436571	0.530797	0.464282	0.000554685	6.9972e-15	Northern
UG_1830	0.0041645	0.126412	0.852078	0.0173452	8.75503e-15	Northern
UG_1838	0.00578275	0.10501	0.854413	0.0347939	1.36727e-13	Northern
UG_1846	0.00264038	0.0732982	0.894833	0.0292289	8.53877e-16	Northern
UG_1854	0.000561592	0.00181119	0.332993	0.664634	1.7802e-15	Northern
UG_1791	0.00239001	0.602264	0.395172	0.000174302	1.34495e-16	Northern
UG_1863	0.00315603	0.0985406	0.877683	0.0206206	1.78393e-15	Northern
UG_1871	9.24572e-05	0.000109191	0.0694482	0.93035	9.40186e-16	Northern
UG_1879	8.79112e-05	0.000104176	0.0684077	0.9314	7.68257e-16	Northern
UG_1799	0.00798809	0.128326	0.83011	0.0335761	1.03152e-12	Northern
UG_1807	0.00361508	0.118655	0.860913	0.0168164	3.4632e-15	Northern
UG_1815	0.00328292	0.648306	0.348233	0.000177976	1.89986e-15	Northern
UG_1823	0.0575732	0.389048	0.531988	0.0213894	9.17879e-07	Northern
UG_1831	0.00419616	0.107955	0.864262	0.023587	1.2196e-14	Northern
UG_1839	0.00244478	0.0448472	0.889994	0.0627142	1.42179e-15	Northern
UG_1847	0.00370992	0.120428	0.859053	0.0168089	4.08039e-15	Northern
UG_1855	0.0033746	0.101778	0.873986	0.0208614	2.74576e-15	Northern
UG_1792	0.00324156	0.635354	0.361212	0.00019292	1.55853e-15	Northern
UG_1864	0.0061708	0.374816	0.616631	0.00238211	5.56191e-14	Northern
UG_1872	0.00478165	0.115104	0.856081	0.0240326	2.83679e-14	Northern
UG_1880	0.00528504	0.110652	0.855304	0.0287584	6.3692e-14	Northern
UG_1800	0.00559651	0.17039	0.810794	0.0132199	4.78969e-14	Northern
UG_1808	0.00306199	0.609914	0.386807	0.000217307	8.52184e-16	Northern
UG_1816	0.0112609	0.559182	0.428275	0.00128289	8.05327e-12	Northern
UG_1824	0.00407652	0.128809	0.850767	0.0163477	7.2585e-15	Northern
UG_1832	0.00408428	0.148806	0.834766	0.0123437	5.85455e-15	Northern
UG_1840	0.00310735	0.11357	0.867799	0.0155245	1.23598e-15	Northern
UG_1848	0.00517294	0.132474	0.842356	0.019997	3.96432e-14	Northern
UG_1856	0.00593117	0.137242	0.835218	0.0216084	1.02047e-13	Northern
UG_1793	0.00473767	0.496158	0.498337	0.000767458	1.09008e-14	Northern
UG_1865	0.0047633	0.0814767	0.868921	0.0448393	5.40494e-14	Northern
UG_1873	0.00403728	0.158543	0.826684	0.0107359	4.89914e-15	Northern
UG_1801	0.00829616	0.530357	0.460223	0.00112368	7.42591e-13	Northern
UG_1809	0.0681822	0.472492	0.44553	0.0137911	4.24359e-06	Northern
UG_1817	0.00556787	0.460241	0.533021	0.00116992	3.1097e-14	Northern
UG_1825	0.00259931	0.0252381	0.813655	0.158508	1.08039e-14	Northern
UG_1833	0.00317718	0.106557	0.872324	0.0179419	1.62584e-15	Northern
UG_1841	0.000124725	0.000157672	0.0830926	0.916625	1.79223e-15	Northern
UG_1849	0.00266926	0.0404925	0.876198	0.0806403	3.54525e-15	Northern
UG_1857	0.00191916	0.0132872	0.708422	0.276371	8.33686e-15	Northern
UG_1794	0.00414698	0.130581	0.849054	0.016218	8.04399e-15	Northern
UG_1866	0.000549462	0.00125786	0.246507	0.751686	1.12625e-14	Northern
UG_1874	0.00370489	0.110649	0.865932	0.0197147	4.68119e-15	Northern
UG_1802	0.000750806	0.00383171	0.505457	0.489961	5.35022e-16	Northern
UG_1810	0.00886833	0.205689	0.770773	0.0146691	1.09011e-12	Northern
UG_1818	0.00325082	0.654943	0.341639	0.000167625	1.87283e-15	Northern
UG_1826	0.00273436	0.0265579	0.816402	0.154306	1.37774e-14	Northern
UG_1834	0.00408576	0.129509	0.850188	0.0162166	7.3138e-15	Northern
UG_1842	0.00742393	0.138196	0.827351	0.0270292	5.2705e-13	Northern
UG_1850	0.00348523	0.138782	0.845806	0.011927	2.05119e-15	Northern
UG_1858	0.006852	0.0811073	0.846912	0.0651283	8.32824e-13	Northern
UG_1881	9.7037e-05	0.000112758	0.0695311	0.930259	1.23822e-15	Northern
UG_1953	0.000103775	0.000144094	0.085472	0.91428	5.13742e-16	North_western
UG_1961	0.000110867	0.000176244	0.100365	0.899348	2.7995e-16	North_western
UG_1969	0.000122326	0.000170866	0.091291	0.908416	8.94546e-16	North_western
UG_1889	0.000536264	0.00229189	0.410077	0.587095	3.30888e-16	Northern
UG_1897	0.000618864	0.00232092	0.386017	0.611044	1.15812e-15	Northern
UG_1905	0.00010854	0.000130034	0.0747586	0.925003	1.52563e-15	Northern
UG_1913	0.00449267	0.126738	0.850045	0.018725	1.51892e-14	Northern
UG_1921	0.00450193	0.100707	0.865888	0.0289032	2.32856e-14	Northern
UG_1929	0.00440228	0.130813	0.847549	0.0172363	1.24158e-14	Northern
UG_1937	0.000437049	0.000919486	0.211963	0.786681	7.79513e-15	North_western
UG_1945	9.89098e-05	0.0001325	0.0809798	0.918789	5.41404e-16	North_western
UG_1882	0.00374329	0.119701	0.859386	0.0171697	4.40167e-15	Northern
UG_1954	0.124581	0.586916	0.278468	0.00862777	0.0014071	North_western
UG_1962	0.000111275	0.000173854	0.0987633	0.900952	3.15999e-16	North_western
UG_1970	7.80667e-05	0.000104664	0.0743132	0.925504	2.30448e-16	North_western
UG_1890	0.00483961	0.162526	0.820201	0.0124333	1.77243e-14	Northern
UG_1898	0.000564778	0.00240803	0.41505	0.581977	4.11997e-16	Northern
UG_1906	0.00418091	0.140321	0.84128	0.0142188	7.6033e-15	Northern
UG_1914	0.00447734	0.229013	0.760969	0.00554007	6.63728e-15	Northern
UG_1922	0.0036471	0.0414639	0.850373	0.104516	3.61272e-14	Northern
UG_1930	0.00393941	0.130591	0.850128	0.0153413	5.52621e-15	Northern
UG_1938	0.000139596	0.000217621	0.106928	0.892715	7.27052e-16	North_western
UG_1946	0.0163487	0.0975844	0.777476	0.108591	4.20481e-10	North_western
UG_1883	0.00374849	0.113472	0.863744	0.0190357	4.87801e-15	Northern
UG_1955	9.81474e-05	0.000129721	0.0796513	0.920121	5.73035e-16	North_western
UG_1963	0.000140579	0.000238856	0.116796	0.882824	4.37643e-16	North_western
UG_1971	0.0873824	0.670014	0.238864	0.0035852	0.000154308	North_western
UG_1891	0.00444781	0.0365683	0.80907	0.149914	2.41651e-13	Northern
UG_1899	0.000337803	0.000888053	0.23868	0.760094	8.0731e-16	Northern
UG_1907	0.00425326	0.0962267	0.86993	0.0295898	1.67074e-14	Northern
UG_1915	0.00448213	0.0392405	0.819723	0.136555	2.08474e-13	Northern
UG_1923	0.00435953	0.101723	0.86649	0.0274279	1.80302e-14	Northern
UG_1931	0.00457794	0.103627	0.863885	0.0279097	2.49605e-14	Northern
UG_1939	8.74624e-05	0.000108717	0.0717093	0.928095	5.57891e-16	North_western
UG_1947	0.0163715	0.101221	0.779871	0.102537	3.88088e-10	North_western
UG_1884	0.00130152	0.00897141	0.667298	0.322429	1.49108e-15	Northern
UG_1956	0.00010052	0.000153544	0.0930546	0.906691	2.52135e-16	North_western
UG_1964	0.0830158	0.672211	0.241251	0.00342084	0.000101691	North_western
UG_1972	7.62988e-05	9.26045e-05	0.0665383	0.933293	3.97879e-16	North_western
UG_1892	0.00595165	0.0926686	0.856495	0.044885	2.17203e-13	Northern
UG_1900	0.00270219	0.620692	0.37643	0.000175297	3.72721e-16	Northern
UG_1908	0.00627845	0.0741184	0.850058	0.069545	5.28931e-13	Northern
UG_1916	0.000472136	0.00192499	0.382106	0.615497	2.55361e-16	Northern
UG_1924	0.000549209	0.00218185	0.390483	0.606786	5.32782e-16	Northern
UG_1932	0.00431336	0.113131	0.860308	0.022248	1.37223e-14	Northern
UG_1940	0.0960573	0.401682	0.472612	0.029593	5.56544e-05	North_western
UG_1948	0.0157489	0.097944	0.781879	0.104428	3.11413e-10	North_western
UG_1885	0.00820184	0.0920007	0.837089	0.0627081	2.44311e-12	Northern
UG_1957	0.000123087	0.000169438	0.0901568	0.909551	1.00212e-15	North_western
UG_1965	0.000100593	0.000127642	0.0770988	0.922673	8.08887e-16	North_western
UG_1973	9.51047e-05	0.000121991	0.0763673	0.923416	6.17922e-16	North_western
UG_1893	0.00640646	0.0966168	0.852044	0.0449327	3.4526e-13	Northern
UG_1901	0.00731419	0.12246	0.83678	0.0334458	5.84165e-13	Northern
UG_1909	0.00298035	0.123894	0.860571	0.0125541	7.87143e-16	Northern
UG_1917	0.00629949	0.0999367	0.852187	0.0415772	2.84455e-13	Northern
UG_1925	0.004427	0.0392057	0.821111	0.135257	1.89727e-13	Northern
UG_1933	0.00492449	0.10032	0.862771	0.0319842	4.5481e-14	Northern
UG_1941	0.000101158	0.000131179	0.0789896	0.920778	7.19848e-16	North_western
UG_1949	0.0166894	0.0989064	0.776159	0.108245	4.77419e-10	North_western
UG_1886	0.00376823	0.189044	0.800256	0.00693124	2.34289e-15	Northern
UG_1958	9.69672e-05	0.000125214	0.0774392	0.922339	6.35151e-16	North_western
UG_1966	0.000102997	0.000154296	0.0920529	0.90769	3.10832e-16	North_western
UG_1974	0.000124982	0.000179765	0.0947666	0.904929	8.04931e-16	North_western
UG_1894	0.0005537	0.0022341	0.39603	0.601182	5.07226e-16	Northern
UG_1902	0.00303196	0.0279829	0.812199	0.156786	2.6517e-14	Northern
UG_1910	0.00444826	0.107708	0.862641	0.0252031	1.88051e-14	Northern
UG_1918	0.0041168	0.118949	0.857686	0.0192484	8.92564e-15	Northern
UG_1926	0.00402363	0.095063	0.872379	0.0285348	1.13611e-14	Northern
UG_1934	0.0042698	0.105905	0.864924	0.0249016	1.43546e-14	Northern
UG_1942	0.000107255	0.000173759	0.101076	0.898643	2.20772e-16	North_western
UG_1950	0.0163239	0.0977338	0.777761	0.108181	4.13931e-10	North_western
UG_1887	0.0015265	0.0126693	0.737581	0.248223	1.50259e-15	Northern
UG_1959	0.000171895	0.000278516	0.119693	0.879856	1.21776e-15	North_western
UG_1967	0.000135313	0.000218691	0.109618	0.890028	5.19321e-16	North_western
UG_1895	0.00436748	0.0469982	0.846626	0.102008	1.03372e-13	Northern
UG_1903	0.00450873	0.0963613	0.867749	0.0313812	2.56242e-14	Northern
UG_1911	0.00438415	0.103782	0.865245	0.0265893	1.81013e-14	Northern
UG_1919	0.00484329	0.0934714	0.865949	0.0357366	4.61776e-14	Northern
UG_1927	0.00010491	0.000124293	0.0729934	0.926777	1.44872e-15	Northern
UG_1935	0.0044209	0.131102	0.847236	0.0172409	1.27586e-14	Northern
UG_1943	0.00012032	0.000161258	0.0870244	0.912694	1.0917e-15	North_western
UG_1951	0.0162588	0.0980998	0.778483	0.107159	3.97502e-10	North_western
UG_1888	0.00119422	0.00900597	0.685743	0.304057	7.11686e-16	Northern
UG_1960	0.000100536	0.00013415	0.0811386	0.918627	5.88421e-16	North_western
UG_1968	0.000117445	0.000176939	0.0970879	0.902618	4.81679e-16	North_western
UG_1896	0.00512052	0.128165	0.845636	0.0210792	3.88933e-14	Northern
UG_1904	0.00506329	0.10341	0.860376	0.0311509	5.26999e-14	Northern
UG_1912	0.000444299	0.00117177	0.261234	0.73715	2.23397e-15	Northern
UG_1920	0.00443433	0.0402685	0.824983	0.130314	1.77954e-13	Northern
UG_1928	0.000103021	0.000122086	0.0725258	0.927249	1.35527e-15	Northern
UG_1936	0.00224111	0.0203464	0.790685	0.186728	6.5892e-15	Northern
UG_1944	0.000120922	0.000155671	0.0836921	0.916031	1.43049e-15	North_western
UG_1952	8.67201e-05	0.000114796	0.0762398	0.923559	3.63947e-16	North_western
UG_1975	0.0159638	0.0970785	0.779752	0.107206	3.53813e-10	North_western
UG_2047	0.00456919	0.161405	0.822179	0.0118462	1.17681e-14	Northern
UG_2055	0.000544729	0.0021331	0.385306	0.612017	5.56433e-16	Northern
UG_2063	0.0562273	0.669365	0.2717	0.00270347	3.80879e-06	Northern
UG_1983	8.5177e-05	0.000104235	0.0698848	0.929926	5.60011e-16	North_western
UG_1991	0.000102177	0.000161093	0.0966426	0.903094	2.19514e-16	North_western
UG_1999	8.73465e-05	0.000105763	0.0697727	0.930034	6.55174e-16	North_western
UG_2007	0.00236554	0.0316423	0.860708	0.105284	2.69448e-15	Northern
UG_2015	0.00307768	0.601592	0.395098	0.000231727	8.34765e-16	Northern
UG_2023	0.00386798	0.113757	0.862781	0.0195947	6.11121e-15	Northern
UG_2031	0.000559355	0.00231573	0.404947	0.592178	4.61777e-16	Northern
UG_2039	0.00614089	0.120297	0.844752	0.0288101	1.65527e-13	Northern
UG_1976	0.000165533	0.00025227	0.111119	0.888463	1.551e-15	North_western
UG_2048	0.00363349	0.129863	0.852293	0.01421	3.09064e-15	Northern
UG_2056	0.00302706	0.0749252	0.889581	0.0324672	2.23551e-15	Northern
UG_2064	0.0031567	0.643978	0.352689	0.000175941	1.37916e-15	Northern
UG_1984	9.60487e-05	0.000134694	0.0839344	0.915835	3.65544e-16	North_western
UG_1992	9.55664e-05	0.000106579	0.0662825	0.933515	1.51992e-15	North_western
UG_2000	0.000526462	0.00217111	0.397183	0.600119	3.70263e-16	Northern
UG_2008	0.0581292	0.396583	0.524834	0.0204524	9.98186e-07	Northern
UG_2016	0.00370761	0.111878	0.865092	0.0193232	4.61519e-15	Northern
UG_2024	0.000639591	0.00272123	0.428212	0.568427	6.85776e-16	Northern
UG_2032	0.000566048	0.00210854	0.374599	0.622727	8.43813e-16	Northern
UG_2040	0.00483273	0.139189	0.839089	0.0168895	2.2211e-14	Northern
UG_1977	0.000192235	0.00029652	0.118625	0.880886	2.47626e-15	North_western
UG_2049	8.67771e-05	9.89368e-05	0.0654303	0.934384	9.36206e-16	Northern
UG_2057	0.00437428	0.143511	0.837829	0.014285	1.02113e-14	Northern
UG_2065	0.00428134	0.134598	0.845294	0.0158258	9.66528e-15	Northern
UG_1985	0.000106723	0.000168842	0.0985167	0.901208	2.51391e-16	North_western
UG_1993	0.000123506	0.000172096	0.091385	0.908319	9.40203e-16	North_western
UG_2001	0.00386879	0.124056	0.855462	0.016613	5.27265e-15	Northern
UG_2009	0.00339019	0.604199	0.392157	0.000253185	1.71211e-15	Northern
UG_2017	0.00244226	0.0921067	0.887713	0.0177381	3.09706e-16	Northern
UG_2025	0.000105691	0.000125451	0.0733315	0.926437	1.47052e-15	Northern
UG_2033	0.000768789	0.00330122	0.451919	0.544011	1.37535e-15	Northern
UG_2041	0.00420296	0.133515	0.846522	0.0157594	8.55573e-15	Northern
UG_1978	0.000214536	0.000356419	0.132693	0.866736	2.33857e-15	North_western
[truncated: 1,324 more rows]

## Sheet: S2
Table S2: Population genetics indices for the sorghum accessions from different districts of geographical regions in the Uganda National GeneBank
District	MAF a	He b	Ho c	PIC d	Fst e
Northern region
Agago	0.190 ± 0.0017	0.260 ± 0.0020	0.033 ± 0.0007	0.210 ± 0.0014	0.001
Amuru	0.188 ± 0.0018	0.258 ± 0.0020	0.035 ± 0.0008	0.210 ± 0.0015	0.006
Gulu	0.158 ± 0.0015	0.226 ± 0.0018	0.056 ± 0.0008	0.186 ± 0.0013	0.132
Kitgum	0.217 ± 0.0017	0.301 ± 0.0018	0.055 ± 0.0009	0.244 ± 0.0013	-0.158
Omoro	0.135 ± 0.0015	0.198 ± 0.0017	0.037 ± 0.0008	0.166 ± 0.0013	0.238
Nwoya	0.177 ± 0.0016	0.246 ± 0.0018	0.041 ± 0.0007	0.202 ± 0.0013	0.053
Pader	0.170 ± 0.0016	0.244 ± 0.0018	0.061 ± 0.0009	0.201 ± 0.0014	0.062
Lira	0.201 ± 0.0017	0.277 ± 0.0019	0.030 ± 0.0007	0.224 ± 0.0014	-0.064
Kole	0.185 ± 0.0017	0.264 ± 0.0019	0.044 ± 0.0009	0.217 ± 0.0014	-0.016
Otuke	0.206 ± 0.0017	0.286 ± 0.0019	0.032 ± 0.0008	0.232 ± 0.0014	-0.101
Alebtong	0.314 ± 0.0013	0.418 ± 0.0011	0.078 ± 0.0028	0.334 ± 0.0007	-0.608
Otuke	0.206 ± 0.0017	0.286 ± 0.0019	0.032 ± 0.0008	0.232 ± 0.0014	-0.101
Eastern region
Bukedi	0.188 ± 0.0017	0.261 ± 0.0019	0.048 ± 0.0008	0.213 ± 0.0014	-0.004
Serere	0.189 ± 0.0017	0.261 ± 0.0019	0.031 ± 0.0007	0.213 ± 0.0014	-0.004
Soroti	0.203 ± 0.0017	0.283 ± 0.0019	0.049 ± 0.0009	0.230 ± 0.0014	-0.089
Moroto	0.195 ± 0.0020	0.271 ± 0.0022	0.017 ± 0.0000	0.221 ± 0.0016	-0.041
Ngora	0.169 ± 0.0016	0.239 ± 0.0019	0.076 ± 0.0001	0.197 ± 0.0014	0.081
Iganga	0.197 ± 0.0017	0.273 ± 0.0019	0.027 ± 0.0007	0.222 ± 0.0014	-0.05
Katakwi	0.197 ± 0.0019	0.273 ± 0.0021	0.065 ± 0.0001	0.222 ± 0.0015	-0.05
Kumi	0.175 ± 0.0019	0.245 ± 0.0021	0.037 ± 0.0000	0.200 ± 0.0016	0.058
North western region
Arua	0.189 ± 0.0017	0.265 ± 0.0020	0.047 ± 0.0009	0.217 ± 0.0015	-0.02
Yumbe	0.171 ± 0.0016	0.244 ± 0.0019	0.031 ± 0.0009	0.201 ± 0.0014	0.06
Zombo	0.137 ± 0.0017	0.196 ± 0.0020	0.019 ± 0.0000	0.163 ± 0.0015	0.245
South western region
Kabale	0.185 ± 0.0022	0.266 ± 0.0023	0.059 ± 0.0009	0.220 ± 0.0017	-0.024
Rubanda	0.080 ± 0.0013	0.124 ± 0.0016	0.027 ± 0.0001	0.106 ± 0.0012	0.525
Rukiga	0.147 ± 0.0017	0.219 ± 0.0020	0.045 ± 0.0014	0.185 ± 0.0015	0.157
a minor allele frequency within the each subpopulation
b expected heterozygosity
c observed heterozygosity
d Polymorphic information content
e Fixation index

## Sheet: S3
Table S3: Statistical data of the field experiments and the climate chamber experiment
Experiment	d.f.	genotypic variance (mean squares)	CV genotypes	residual variance
field experiment Gross-Gerau 2019 (GG19)	443	90.859***	1.08	30.858
field experiment Gross-Gerau 2020 (GG20)	443	134.408***	0.76	83.878
climate chamber experiment (CC)	254	50.653***	0.97	19.605

## Sheet: S4
Table S4: Genome-wide association study reveals the genetic basis of juvenile cold tolerance trait in sorghum
SNP	Environment	Alleles (Ref/Alt)	Chromosome (Sb)	Position	-log10p	R2
*Sb-09-59235825	GG	T/G	9	59235825	11.7242	1.49906
	CC				7.09473	0.875856
*Sb-06-58472351	GG	C/A	6	58472351	4.88401	0.579668
	CC				3.03235	0.335342
Sb-05-1511611	GG	T/G	5	1511611	4.69528	0.554536
Sb-03-47617390	GG	T/A	3	47617390	4.44184	0.520848
Sb-09-2824954	GG	G/A	9	2824954	3.68077	0.420207
Sb-06-60100213	GG	C/T	6	60100213	3.67234	0.419098
Sb-03-73444709	GG	A/C	3	73444709	3.40561	0.384073
Sb-10-20261541	GG	G/A	10	20261541	3.36941	0.379331
Sb-01-25088671	GG	T/C	1	25088671	3.2965	0.36979
Sb-05-1223398	GG	A/T	5	1223398	3.18384	0.355075
*Sb-06-51488419	GG	G/A	6	51488419	3.11998	0.346748
	CC				5.70731	0.689655
*Sb-02-68228981	GG	G/C	2	68228981	3.07111	0.340385
	CC				5.55885	0.669786
Sb-10-43583788	CC	C/A	10	43583788	3.54909	0.402896
Sb-08-3702045	CC	G/C	8	3702045	3.44602	0.38937
Sb-04-55792140	CC	C/T	4	55792140	3.24422	0.362959
Sb-10-46094682	CC	A/C	10	46094682	3.19165	0.356095
Sb-02-70245493	CC	A/G	2	70245493	3.17295	0.353655
Sb-01-78032739	CC	A/C	1	78032739	3.08051	0.341607
Sb-03-59319846	CC	G/T	3	59319846	3.07593	0.341012
Sb-09-6961613	CC	G/A	9	6961613	3.05586	0.3384
* These markers were consistently associated under both field and climate chamber conditions
GG: Gross Gerau (field location, Germany)
CC: Climate Chamber

## Sheet: S5
Table S5: Summary of different cold tolerance traits QTL overlapping the haploblock regions
Chromosome (Sb)	QTL Id	Population	Trait Description	Start-End (bp; v3.0)	Publication
2	QCHLF2.29	Pop1	Chlorophyll fluorescence	2:60411376-71013958	Fiedler et al 2016
2	QCHLF2.30	Pop1	Chlorophyll fluorescence	2:61660713-69899062	Fiedler et al 2016
2	QCHLF2.28	Pop1	Chlorophyll fluorescence	2:61909731-69785972	Fiedler et al 2016
2	QDMGR2.15	Pop1	Dry matter growth rate	2:62050122-71145714	Fiedler et al 2016
2	QLFAR2.11	Pop2	Leaf appearance rate	2:62721350-69834382	Fiedler et al 2016
2	QCHLF2.26	Diversity set (biomass) (n=194)	Chlorophyll fluorescence	2:68082309-68502429	Fiedler et al 2014
2	QLFAR2.2	Diversity set (biomass) (n=194)	Leaf appearance rate	2:68082309-68502429	Fiedler et al 2014
6	QSURV6.1	SS79/M71	Survival	6:47812728-52065118	Bekele et al 2014
6	QDTEM6.5	SS79/M71	Time to emergence	6:47987146-52006841	Bekele et al 2014
6	QRTLN6.1	SS79/M71	Root length	6:48603544-51584852	Bekele et al 2014
6	QLFTE6.30	Sorghum Association Panel (SAP)	Transpiration rate	6:51474125-51656848	Ortiz et al 2017
6	QLFTE6.31	Sorghum Association Panel (SAP)	Transpiration rate	6:51474158-51656881	Ortiz et al 2017
6	QLFTE6.32	Sorghum Association Panel (SAP)	Transpiration rate	6:51474220-51656943	Ortiz et al 2017
6	QLFTE6.33	Sorghum Association Panel (SAP)	Transpiration rate	6:51474222-51656945	Ortiz et al 2017
6	QRTSR6.1	SS79/M71	Root to shoot ratio	6:54398329-59964018	Bekele et al 2014
6	QCHLF6.17	Pop2	Chlorophyll fluorescence	6:54671423-61260478	Fiedler et al 2016
6	QGERM6.8	Sorghum Association Panel (SAP)	Germination rate (%)	6:58270809-59806933	Moghimi et al 2019
6	QGERM6.9	Sorghum Association Panel (SAP)	Germination rate (%)	6:58270809-59806933	Moghimi et al 2019
6	QGERM6.10	Sorghum Association Panel (SAP)	Germination rate (%)	6:58270809-59806933	Moghimi et al 2019

## Sheet: S6
Table S6: Summary table of genes identified in the haploblock regions involved in cold stress tolerance
Gene name	Chromosome (Sb)	Start (bp; v3.0)	End (bp; v3.0)	Gene Description	Studied in	Reference
Sobic.006G155700	6	51486353	51493123	ABC-2 type transporter family protein	arabidopsis; barley	(Kang et al. 2010; Zhang et al. 2020)
Sobic.006G157100	6	51601722	51604971	fatty acid desaturase family protein	rice; maize	(Wang et al 2019; Zhao et al. 2019)
Sobic.006G245200	6	58481412	58483311	F-box and associated interaction domains-containing protein	rice	(Jain et al. 2007)
Sobic.006G245800	6	58535274	58539822	Pentatricopeptide repeat (PPR) superfamily protein	arabidopsis	(Jiang et al. 2015)
Sobic.009G257900	9	59188770	59194161	F-box and associated interaction domains-containing protein	rice	(Jain et al. 2007)
Sobic.009G260500	9	59350969	59367238	Tetratricopeptide repeat (TPR)-like superfamily protein; a cleavage stimulation factor subunit 3 (Cstf3)	tomato; arabidopsis	(Zhou et al. 2021; Kim et al 2021)

## Sheet: S7
Table S7: Conditions of the field experiments conducted in Gross-Gerau, Germany (49°55' N, 8°29' E) in 2019 and 2020
Year	Duration	Mean soil temperature	Mean maximum temperature	Mean minimum temperature	Absolute minimum temperature
2019	08/04-22/05	13.8 °C	17.7 °C	5.6 °C	-1.5 °C
2020	22/04-26/05	16.3 °C	20.6 °C	6.1 °C	-0.7 °C

## Sheet: S8
Table S8: Conditions of the climate chamber experiment
Total duration	Temperature (day/night) from sowing until emergence (12 days)	Temperature (day/night) from emergence until end of experiment (60 days)	Day/night cycle
72 days	25/18 °C	13/10 °C	14h day/10h night
